# Supplementary material for: 7-{4-[(1,3-Benzodioxol-5-yl)meth­yl]piperazin-1-yl}-1-cyclo­propyl-6-fluoro-4-oxo-1,4-dihydro­quinoline-3-carb­oxy­lic acid
Source: Acta Crystallogr Sect E Struct Rep Online. 2012 Jun 30;68(Pt 7):o2264. doi: 10.1107/S1600536812028711 (PMC3394047; doi:10.1107/S1600536812028711)
Supplement: Supplementary file 1 [file e-68-o2264-sup1.cif]

##############################################################################
#                                                                            #
# This CIF contains the data in a paper accepted for publication in          #
# Acta Crystallographica Section E. It conforms to the requirements of       #
# Notes for Authors for Acta Crystallographica Section E, and has been       #
# peer reviewed under the auspices of the IUCr Commission on Journals.       #
#                                                                            #
# Full details of the Crystallographic Information File format               #
# are given in the paper "The Crystallographic Information File (CIF):       #
# a New Standard Archive File for Crystallography" by S. R. Hall, F. H.      #
# Allen and I. D. Brown [Acta Cryst. (1991), A47, 655-685].                  #
#                                                                            #
# The current version of the core CIF dictionary is obtainable from          #
# ftp://ftp.iucr.org/pub/cif_core.dic.                                       #
#                                                                            #
# Software is freely available for graphical display of the structure(s)     #
# in this CIF. For information consult the CIF software page                 #
# http://www.iucr.org/resources/cif/software.                                #
#                                                                            #
# This file may be used for bona fide research purposes within the           #
# scientific community so long as proper attribution is given to the journal # 
# article from which it was obtained.                                        #
#                                                                            #
##############################################################################
data_global
_audit_creation_method     'SHELXL97'
_publ_contact_author_name     'Mingliang Liu'
_publ_contact_author_address
;
Institute of Medicinal Biotechnology,
Chinese Academy of Medical Sciences and Peking Union Medical College,
Tiantan Xili 1#, Beijing,
People's Republic of China
;
_publ_contact_author_email     'lmllyx@yahoo.com.cn'
_publ_contact_author_fax     '+86 010 63036965'
_publ_contact_author_phone     '+86 010 63046965'
_publ_section_title
;\
7-{4-[(1,3-Benzodioxol-5-yl)methyl]piperazin-1-yl}-1-cyclopropyl-6-fluoro-4-\
oxo-1,4-dihydroquinoline-3-carboxylic acid
;
loop_
    _publ_author_name
    _publ_author_footnote
    _publ_author_address
    'Shuo Wang' .
;
Institute of Medicinal Biotechnology,
Chinese Academy of Medical Sciences and Peking Union Medical College,
Tiantan Xili 1#, Beijing,
People's Republic of China
;
    'Guangzhi Shan' .
;
Institute of Medicinal Biotechnology,
Chinese Academy of Medical Sciences and Peking Union Medical College,
Tiantan Xili 1#, Beijing,
People's Republic of China
;
    'Huiyuan Guo' .
;
Institute of Medicinal Biotechnology,
Chinese Academy of Medical Sciences and Peking Union Medical College,
Tiantan Xili 1#, Beijing,
People's Republic of China
;
    'Mingliang Liu' .
;
Institute of Medicinal Biotechnology,
Chinese Academy of Medical Sciences and Peking Union Medical College,
Tiantan Xili 1#, Beijing,
People's Republic of China
;
data_I
_journal_date_recd_electronic     2012-04-18
_journal_date_accepted     2012-06-25
_journal_name_full     'Acta Crystallographica, Section E'
_journal_year     2012
_journal_volume     68
_journal_issue      7
_journal_page_first     o2264
_journal_page_last     o2264
_journal_paper_category     QO
_journal_paper_doi     10.1107/S1600536812028711
_journal_coeditor_code     FB2250
_chemical_name_systematic
;
7-{4-[(1,3-Benzodioxol-5-yl)methyl]piperazin-1-yl}-1-cyclopropyl-6-
fluoro-4-oxo-1,4-dihydroquinoline-3-carboxylic acid
;
_chemical_name_common     ?
_chemical_formula_moiety     'C25 H24 F N3 O5'
_chemical_formula_sum     'C25 H24 F N3 O5'
_chemical_formula_iupac     'C25 H24 F N3 O5'
_chemical_formula_weight     465.47
_chemical_melting_point_gt     511
_chemical_melting_point_lt     512
_symmetry_cell_setting     triclinic
_symmetry_space_group_name_H-M     'P -1'
_symmetry_space_group_name_Hall     '-P 1'
loop_
    _space_group_symop_id
    _space_group_symop_operation_xyz
    1 'x, y, z'
    2 '-x, -y, -z'
_cell_length_a     8.6200(5)
_cell_length_b     9.7068(9)
_cell_length_c     13.7680(13)
_cell_angle_alpha     79.089(8)
_cell_angle_beta     76.000(6)
_cell_angle_gamma     87.939(6)
_cell_volume     1097.52(16)
_cell_formula_units_Z     2
_cell_measurement_reflns_used     6313
_cell_measurement_theta_min     3.3644
_cell_measurement_theta_max     66.8583
_cell_measurement_temperature     118(2)
_exptl_crystal_description     block
_exptl_crystal_colour     colourless
_exptl_crystal_size_max     0.55
_exptl_crystal_size_mid     0.35
_exptl_crystal_size_min     0.15
_exptl_crystal_density_diffrn     1.409
_exptl_crystal_density_meas     ?
_exptl_crystal_density_method     'not measured'
_exptl_crystal_F_000     488
_exptl_absorpt_coefficient_mu     0.875
_exptl_absorpt_correction_type     multi-scan
_exptl_absorpt_process_details
;
(<i>CrysAlis PRO</i>; Agilent, 2011)
;
_exptl_absorpt_correction_T_min     0.6448
_exptl_absorpt_correction_T_max     0.8800
_exptl_special_details
;
The crystal was placed in the cold stream of an Oxford Cryosystems open-flow
nitrogen cryostat (Cosier & Glazer, 1986) with a nominal stability of 0.1 K.
;
_diffrn_ambient_temperature     118(2)
_diffrn_radiation_type     CuK\a
_diffrn_radiation_wavelength     1.54180
_diffrn_radiation_source     'Enhance Ultra (Cu) X-ray Source'
_diffrn_radiation_monochromator     graphite
_diffrn_measurement_device_type     'Oxford Gemini S Ultra Sapphire CCD'
_diffrn_measurement_method     '\w scans'
_diffrn_detector_area_resol_mean     10.4713
_diffrn_reflns_number     10407
_diffrn_reflns_av_R_equivalents     0.0243
_diffrn_reflns_av_sigmaI/netI     0.0194
_diffrn_reflns_theta_min     3.37
_diffrn_reflns_theta_max     66.97
_diffrn_reflns_theta_full     66.97
_diffrn_measured_fraction_theta_max     0.993
_diffrn_measured_fraction_theta_full     0.993
_diffrn_reflns_limit_h_min     -8
_diffrn_reflns_limit_h_max     10
_diffrn_reflns_limit_k_min     -11
_diffrn_reflns_limit_k_max     11
_diffrn_reflns_limit_l_min     -15
_diffrn_reflns_limit_l_max     16
_diffrn_standards_number     ?
_diffrn_standards_interval_count     .
_diffrn_standards_interval_time     .
_diffrn_standards_decay_%     0
_refine_special_details
;
Refinement of <i>F</i>^2^ against ALL reflections. The weighted <i>R</i>-factor
<i>wR</i> and goodness of fit <i>S</i> are based on <i>F</i>^2^, conventional
<i>R</i>-factors <i>R</i> are based on <i>F</i>, with <i>F</i> set to zero for
negative <i>F</i>^2^. The threshold expression of <i>F</i>^2^ >
\s(<i>F</i>^2^) is used only for calculating <i>R</i>-factors(gt) <i>etc</i>.
and is not relevant to the choice of reflections for refinement.
<i>R</i>-factors based on <i>F</i>^2^ are statistically about twice as large
as those based on <i>F</i>, and <i>R</i>- factors based on ALL data will be
even larger.
;
_reflns_number_total     3876
_reflns_number_gt     3518
_reflns_threshold_expression     I>2sigma(I)
_refine_ls_structure_factor_coef     Fsqd
_refine_ls_matrix_type     full
_refine_ls_R_factor_all     0.0389
_refine_ls_R_factor_gt     0.0356
_refine_ls_wR_factor_gt     0.0958
_refine_ls_wR_factor_ref     0.0993
_refine_ls_goodness_of_fit_ref     1.044
_refine_ls_restrained_S_all     1.044
_refine_ls_number_reflns     3876
_refine_ls_number_parameters     311
_refine_ls_number_restraints     0
_refine_ls_number_constraints     93
_refine_ls_hydrogen_treatment     mixed
_refine_ls_weighting_scheme     calc
_refine_ls_weighting_details
         'calc w=1/[\s^2^(Fo^2^)+(0.0558P)^2^+0.3141P] where P=(Fo^2^+2Fc^2^)/3'
_atom_sites_solution_hydrogens     difmap
_atom_sites_solution_primary     direct
_atom_sites_solution_secondary     difmap
_refine_ls_shift/su_max     0.000
_refine_ls_shift/su_mean     0.000
_refine_diff_density_max     0.251
_refine_diff_density_min     -0.204
_refine_ls_extinction_method     '<i>SHELXL97</i> (Sheldrick, 2008)'
_refine_ls_extinction_coef     0.0056(6)
_refine_ls_extinction_expression
                                  'Fc^*^=kFc[1+0.001xFc^2^\l^3^/sin(2\q)]^-1/4^'
loop_
    _atom_type_symbol
    _atom_type_description
    _atom_type_scat_dispersion_real
    _atom_type_scat_dispersion_imag
    _atom_type_scat_source
    'C' 'C' 0.0181 0.0091
                         'International Tables Vol C Tables 4.2.6.8 and 6.1.1.4'
    'H' 'H' 0.0000 0.0000
                         'International Tables Vol C Tables 4.2.6.8 and 6.1.1.4'
    'F' 'F' 0.0727 0.0534
                         'International Tables Vol C Tables 4.2.6.8 and 6.1.1.4'
    'N' 'N' 0.0311 0.0180
                         'International Tables Vol C Tables 4.2.6.8 and 6.1.1.4'
    'O' 'O' 0.0492 0.0322
                         'International Tables Vol C Tables 4.2.6.8 and 6.1.1.4'
_computing_data_collection     '<i>CrysAlis PRO</i> (Agilent, 2011)'
_computing_cell_refinement     '<i>CrysAlis PRO</i> (Agilent, 2011)'
_computing_data_reduction     '<i>CrysAlis PRO</i> (Agilent, 2011)'
_computing_structure_solution     '<i>SHELXS97</i> (Sheldrick, 2008)'
_computing_structure_refinement     '<i>SHELXL97</i> (Sheldrick, 2008)'
_computing_molecular_graphics     '<i>SHELXTL</i> (Sheldrick, 2008)'
_computing_publication_material
;
<i>SHELXTL</i> (Sheldrick, 2008), <i>PLATON</i> (Spek, 2009) and
<i>publCIF</i> (Westrip, 2010)
;
loop_
    _atom_site_type_symbol
    _atom_site_label
    _atom_site_fract_x
    _atom_site_fract_y
    _atom_site_fract_z
    _atom_site_U_iso_or_equiv
    _atom_site_adp_type
    _atom_site_calc_flag
    _atom_site_refinement_flags
    _atom_site_occupancy
    _atom_site_symmetry_multiplicity
    _atom_site_disorder_assembly
    _atom_site_disorder_group
    F F1 0.57863(9) 0.83866(7) -0.04072(5) 0.0264(2) Uani d . 1 2 . .
    O O2 0.99664(10) 0.51558(9) -0.18920(7) 0.0247(2) Uani d . 1 2 . .
    O O3 1.16469(11) 0.30144(10) -0.21487(7) 0.0289(2) Uani d . 1 2 . .
    H H3 1.115(2) 0.395(2) -0.2171(14) 0.043 Uiso d . 1 2 . .
    O O4 1.11852(12) 0.10674(10) -0.09798(8) 0.0362(3) Uani d . 1 2 . .
    N N5 0.25302(12) 0.83641(10) 0.31959(8) 0.0191(2) Uani d . 1 2 . .
    N N6 0.75205(12) 0.29596(10) 0.08703(8) 0.0192(2) Uani d . 1 2 . .
    C C7 0.71154(14) 0.43605(12) 0.05691(9) 0.0177(3) Uani d . 1 2 . .
    C C8 0.79299(14) 0.51058(13) -0.03849(9) 0.0182(3) Uani d . 1 2 . .
    C C9 0.59360(14) 0.50087(13) 0.12175(9) 0.0185(3) Uani d . 1 2 . .
    H H9 0.5426 0.4500 0.1851 0.022 Uiso calc R 1 2 . .
    C C10 0.95480(14) 0.30413(13) -0.06705(10) 0.0206(3) Uani d . 1 2 . .
    N N11 0.43402(12) 0.70790(10) 0.15591(8) 0.0188(2) Uani d . 1 2 . .
    C C12 0.55067(14) 0.63977(12) 0.09375(9) 0.0178(3) Uani d . 1 2 . .
    O O13 0.41707(12) 1.17463(10) 0.53985(8) 0.0342(3) Uani d . 1 2 . .
    O O14 0.31968(13) 1.39049(10) 0.47811(8) 0.0345(3) Uani d . 1 2 . .
    C C15 0.20577(14) 0.70110(13) 0.30375(10) 0.0219(3) Uani d . 1 2 . .
    H H15a 0.1285 0.7158 0.2620 0.026 Uiso calc R 1 2 . .
    H H15b 0.1548 0.6445 0.3690 0.026 Uiso calc R 1 2 . .
    C C16 0.92076(14) 0.44720(13) -0.10431(9) 0.0193(3) Uani d . 1 2 . .
    C C17 0.74649(14) 0.64957(13) -0.06867(9) 0.0197(3) Uani d . 1 2 . .
    H H17 0.7969 0.7009 -0.1320 0.024 Uiso calc R 1 2 . .
    C C18 0.62876(14) 0.70857(12) -0.00577(9) 0.0194(3) Uani d . 1 2 . .
    C C19 0.14668(15) 1.29718(14) 0.38467(10) 0.0253(3) Uani d . 1 2 . .
    H H19 0.1062 1.3835 0.3603 0.030 Uiso calc R 1 2 . .
    C C20 0.26908(14) 1.03395(13) 0.45990(10) 0.0230(3) Uani d . 1 2 . .
    H H20 0.3100 0.9483 0.4851 0.028 Uiso calc R 1 2 . .
    C C21 0.10290(15) 1.17255(14) 0.36068(10) 0.0229(3) Uani d . 1 2 . .
    H H21 0.0319 1.1768 0.3190 0.027 Uiso calc R 1 2 . .
    C C22 1.08468(15) 0.22684(14) -0.12629(10) 0.0248(3) Uani d . 1 2 . .
    C C23 0.34835(14) 0.62297(13) 0.25215(9) 0.0200(3) Uani d . 1 2 . .
    H H23a 0.4203 0.5994 0.2970 0.024 Uiso calc R 1 2 . .
    H H23b 0.3119 0.5362 0.2393 0.024 Uiso calc R 1 2 . .
    C C24 0.86751(15) 0.23478(13) 0.02508(10) 0.0211(3) Uani d . 1 2 . .
    H H24 0.8892 0.1407 0.0458 0.025 Uiso calc R 1 2 . .
    C C25 0.25223(15) 1.28555(13) 0.44597(10) 0.0232(3) Uani d . 1 2 . .
    C C26 0.11331(14) 0.90959(13) 0.36969(10) 0.0228(3) Uani d . 1 2 . .
    H H26a 0.0564 0.8482 0.4311 0.027 Uiso calc R 1 2 . .
    H H26b 0.0415 0.9323 0.3246 0.027 Uiso calc R 1 2 . .
    C C27 0.16168(14) 1.04287(13) 0.39686(9) 0.0205(3) Uani d . 1 2 . .
    C C28 0.47789(14) 0.84670(12) 0.17178(10) 0.0208(3) Uani d . 1 2 . .
    H H28a 0.5293 0.9037 0.1068 0.025 Uiso calc R 1 2 . .
    H H28b 0.5528 0.8348 0.2151 0.025 Uiso calc R 1 2 . .
    C C29 0.32998(15) 0.91944(13) 0.22088(10) 0.0212(3) Uani d . 1 2 . .
    H H29a 0.3590 1.0111 0.2297 0.025 Uiso calc R 1 2 . .
    H H29b 0.2559 0.9326 0.1770 0.025 Uiso calc R 1 2 . .
    C C30 0.31084(14) 1.15687(14) 0.48255(10) 0.0227(3) Uani d . 1 2 . .
    C C31 0.66294(15) 0.21667(13) 0.18405(10) 0.0223(3) Uani d . 1 2 . .
    H H31 0.5509 0.1960 0.1879 0.027 Uiso calc R 1 2 . .
    C C32 0.69772(16) 0.24489(14) 0.28023(10) 0.0251(3) Uani d . 1 2 . .
    H H32a 0.6086 0.2430 0.3391 0.030 Uiso calc R 1 2 . .
    H H32b 0.7815 0.3124 0.2739 0.030 Uiso calc R 1 2 . .
    C C33 0.74586(17) 0.10871(14) 0.24508(10) 0.0270(3) Uani d . 1 2 . .
    H H33a 0.8587 0.0942 0.2178 0.032 Uiso calc R 1 2 . .
    H H33b 0.6859 0.0248 0.2829 0.032 Uiso calc R 1 2 . .
    C C34 0.40629(18) 1.31863(15) 0.54924(11) 0.0308(3) Uani d . 1 2 . .
    H H34a 0.5125 1.3593 0.5346 0.037 Uiso calc R 1 2 . .
    H H34b 0.3511 1.3271 0.6181 0.037 Uiso calc R 1 2 . .
loop_
    _atom_site_aniso_label
    _atom_site_aniso_U_11
    _atom_site_aniso_U_22
    _atom_site_aniso_U_33
    _atom_site_aniso_U_12
    _atom_site_aniso_U_13
    _atom_site_aniso_U_23
    F1 0.0320(4) 0.0191(4) 0.0236(4) 0.0074(3) -0.0035(3) 0.0020(3)
    O2 0.0194(4) 0.0269(5) 0.0244(5) -0.0011(4) -0.0001(4) -0.0028(4)
    O3 0.0208(5) 0.0317(5) 0.0315(5) 0.0025(4) 0.0002(4) -0.0081(4)
    O4 0.0323(6) 0.0238(5) 0.0467(6) 0.0058(4) 0.0024(5) -0.0085(4)
    N5 0.0166(5) 0.0178(5) 0.0217(5) -0.0018(4) -0.0008(4) -0.0051(4)
    N6 0.0191(5) 0.0158(5) 0.0227(5) -0.0007(4) -0.0058(4) -0.0029(4)
    C7 0.0170(6) 0.0162(6) 0.0221(6) -0.0017(4) -0.0083(5) -0.0037(5)
    C8 0.0157(6) 0.0202(6) 0.0208(6) -0.0017(5) -0.0069(5) -0.0051(5)
    C9 0.0180(6) 0.0188(6) 0.0183(6) -0.0027(5) -0.0042(5) -0.0020(5)
    C10 0.0170(6) 0.0214(6) 0.0258(7) -0.0001(5) -0.0069(5) -0.0081(5)
    N11 0.0175(5) 0.0169(5) 0.0210(5) -0.0011(4) -0.0021(4) -0.0039(4)
    C12 0.0148(6) 0.0186(6) 0.0214(6) -0.0012(4) -0.0062(5) -0.0050(5)
    O13 0.0371(6) 0.0307(5) 0.0432(6) 0.0005(4) -0.0224(5) -0.0109(4)
    O14 0.0457(6) 0.0225(5) 0.0402(6) -0.0072(4) -0.0188(5) -0.0052(4)
    C15 0.0188(6) 0.0205(6) 0.0249(6) -0.0052(5) -0.0009(5) -0.0047(5)
    C16 0.0152(6) 0.0225(6) 0.0221(6) -0.0034(5) -0.0066(5) -0.0059(5)
    C17 0.0194(6) 0.0199(6) 0.0189(6) -0.0034(5) -0.0043(5) -0.0013(5)
    C18 0.0201(6) 0.0154(6) 0.0230(6) 0.0007(5) -0.0072(5) -0.0016(5)
    C19 0.0260(7) 0.0204(6) 0.0267(7) -0.0003(5) -0.0045(5) 0.0007(5)
    C20 0.0195(6) 0.0216(6) 0.0267(7) 0.0032(5) -0.0029(5) -0.0054(5)
    C21 0.0192(6) 0.0266(7) 0.0216(6) -0.0009(5) -0.0036(5) -0.0030(5)
    C22 0.0190(6) 0.0257(7) 0.0312(7) -0.0011(5) -0.0054(5) -0.0097(6)
    C23 0.0208(6) 0.0174(6) 0.0208(6) -0.0032(5) -0.0027(5) -0.0032(5)
    C24 0.0194(6) 0.0183(6) 0.0280(7) 0.0006(5) -0.0081(5) -0.0071(5)
    C25 0.0239(6) 0.0195(6) 0.0237(6) -0.0047(5) -0.0008(5) -0.0034(5)
    C26 0.0165(6) 0.0250(7) 0.0257(7) -0.0014(5) -0.0005(5) -0.0076(5)
    C27 0.0149(6) 0.0236(6) 0.0205(6) -0.0012(5) 0.0026(5) -0.0062(5)
    C28 0.0188(6) 0.0165(6) 0.0250(6) -0.0028(5) -0.0003(5) -0.0045(5)
    C29 0.0203(6) 0.0178(6) 0.0235(6) -0.0006(5) -0.0019(5) -0.0034(5)
    C30 0.0176(6) 0.0273(7) 0.0232(6) -0.0015(5) -0.0038(5) -0.0058(5)
    C31 0.0216(6) 0.0186(6) 0.0252(7) -0.0034(5) -0.0048(5) -0.0003(5)
    C32 0.0270(7) 0.0228(6) 0.0235(7) -0.0004(5) -0.0038(5) -0.0020(5)
    C33 0.0339(7) 0.0198(6) 0.0271(7) 0.0010(5) -0.0093(6) -0.0011(5)
    C34 0.0354(8) 0.0301(7) 0.0292(7) -0.0067(6) -0.0087(6) -0.0083(6)
_geom_special_details
;
All e.s.d.'s (except the e.s.d. in the dihedral angle between two l.s. planes)
are estimated using the full covariance matrix. The cell e.s.d.'s are taken
into account individually in the estimation of e.s.d.'s in distances, angles
and torsion angles; correlations between e.s.d.'s in cell parameters are only
used when they are defined by crystal symmetry. An approximate (isotropic)
treatment of cell e.s.d.'s is used for estimating e.s.d.'s involving l.s.
planes.
;
loop_
    _geom_bond_atom_site_label_1
    _geom_bond_atom_site_label_2
    _geom_bond_site_symmetry_2
    _geom_bond_distance
    _geom_bond_publ_flag
    F1 C18 . 1.3580(14) ?
    O2 C16 . 1.2657(15) ?
    O3 H3 . 0.992(19) ?
    O3 C22 . 1.3349(17) ?
    O4 C22 . 1.2061(17) ?
    N5 C15 . 1.4590(15) ?
    N5 C26 . 1.4673(15) ?
    N5 C29 . 1.4575(16) ?
    N6 C7 . 1.4020(16) ?
    N6 C24 . 1.3451(16) ?
    N6 C31 . 1.4573(16) ?
    C7 C8 . 1.4043(17) ?
    C7 C9 . 1.3978(18) ?
    C8 C16 . 1.4464(17) ?
    C8 C17 . 1.4082(17) ?
    C9 H9 . 0.9300 ?
    C9 C12 . 1.3927(17) ?
    C10 C16 . 1.4324(18) ?
    C10 C22 . 1.4870(18) ?
    C10 C24 . 1.3710(18) ?
    N11 C12 . 1.3896(16) ?
    N11 C23 . 1.4620(15) ?
    N11 C28 . 1.4812(15) ?
    C12 C18 . 1.4199(17) ?
    O13 C30 . 1.3794(16) ?
    O13 C34 . 1.4256(17) ?
    O14 C25 . 1.3817(16) ?
    O14 C34 . 1.4356(18) ?
    C15 H15a . 0.9700 ?
    C15 H15b . 0.9700 ?
    C15 C23 . 1.5182(17) ?
    C17 H17 . 0.9300 ?
    C17 C18 . 1.3522(17) ?
    C19 H19 . 0.9300 ?
    C19 C21 . 1.3998(19) ?
    C19 C25 . 1.3714(19) ?
    C20 H20 . 0.9300 ?
    C20 C27 . 1.4044(18) ?
    C20 C30 . 1.3700(18) ?
    C21 H21 . 0.9300 ?
    C21 C27 . 1.3886(18) ?
    C23 H23a . 0.9700 ?
    C23 H23b . 0.9700 ?
    C24 H24 . 0.9300 ?
    C25 C30 . 1.3816(18) ?
    C26 H26a . 0.9700 ?
    C26 H26b . 0.9700 ?
    C26 C27 . 1.5116(17) ?
    C28 H28a . 0.9700 ?
    C28 H28b . 0.9700 ?
    C28 C29 . 1.5100(16) ?
    C29 H29a . 0.9700 ?
    C29 H29b . 0.9700 ?
    C31 H31 . 0.9800 ?
    C31 C32 . 1.5013(18) ?
    C31 C33 . 1.4895(18) ?
    C32 H32a . 0.9700 ?
    C32 H32b . 0.9700 ?
    C32 C33 . 1.5031(18) ?
    C33 H33a . 0.9700 ?
    C33 H33b . 0.9700 ?
    C34 H34a . 0.9700 ?
    C34 H34b . 0.9700 ?
loop_
    _geom_angle_atom_site_label_1
    _geom_angle_atom_site_label_2
    _geom_angle_atom_site_label_3
    _geom_angle_site_symmetry_1
    _geom_angle_site_symmetry_3
    _geom_angle
    _geom_angle_publ_flag
    C22 O3 H3 . . 103.9(10) ?
    C15 N5 C26 . . 110.56(9) ?
    C29 N5 C15 . . 108.42(9) ?
    C29 N5 C26 . . 110.61(10) ?
    C7 N6 C31 . . 119.05(10) ?
    C24 N6 C7 . . 120.11(11) ?
    C24 N6 C31 . . 120.80(10) ?
    N6 C7 C8 . . 118.99(11) ?
    C9 C7 N6 . . 120.33(11) ?
    C9 C7 C8 . . 120.67(11) ?
    C7 C8 C16 . . 121.34(11) ?
    C7 C8 C17 . . 118.00(11) ?
    C17 C8 C16 . . 120.65(11) ?
    C7 C9 H9 . . 119.2 ?
    C12 C9 C7 . . 121.58(11) ?
    C12 C9 H9 . . 119.2 ?
    C16 C10 C22 . . 121.43(11) ?
    C24 C10 C16 . . 120.38(11) ?
    C24 C10 C22 . . 118.19(12) ?
    C12 N11 C23 . . 116.32(10) ?
    C12 N11 C28 . . 116.83(9) ?
    C23 N11 C28 . . 110.59(9) ?
    C9 C12 C18 . . 115.93(11) ?
    N11 C12 C9 . . 123.34(11) ?
    N11 C12 C18 . . 120.68(11) ?
    C30 O13 C34 . . 105.55(10) ?
    C25 O14 C34 . . 105.13(10) ?
    N5 C15 H15a . . 109.3 ?
    N5 C15 H15b . . 109.3 ?
    N5 C15 C23 . . 111.63(10) ?
    H15a C15 H15b . . 108.0 ?
    C23 C15 H15a . . 109.3 ?
    C23 C15 H15b . . 109.3 ?
    O2 C16 C8 . . 121.28(11) ?
    O2 C16 C10 . . 122.92(11) ?
    C10 C16 C8 . . 115.81(11) ?
    C8 C17 H17 . . 119.9 ?
    C18 C17 C8 . . 120.14(11) ?
    C18 C17 H17 . . 119.9 ?
    F1 C18 C12 . . 118.11(10) ?
    C17 C18 F1 . . 118.36(11) ?
    C17 C18 C12 . . 123.49(11) ?
    C21 C19 H19 . . 121.7 ?
    C25 C19 H19 . . 121.7 ?
    C25 C19 C21 . . 116.60(12) ?
    C27 C20 H20 . . 121.5 ?
    C30 C20 H20 . . 121.5 ?
    C30 C20 C27 . . 117.07(12) ?
    C19 C21 H21 . . 118.8 ?
    C27 C21 C19 . . 122.37(12) ?
    C27 C21 H21 . . 118.8 ?
    O3 C22 C10 . . 114.69(11) ?
    O4 C22 O3 . . 121.37(12) ?
    O4 C22 C10 . . 123.93(12) ?
    N11 C23 C15 . . 111.08(10) ?
    N11 C23 H23a . . 109.4 ?
    N11 C23 H23b . . 109.4 ?
    C15 C23 H23a . . 109.4 ?
    C15 C23 H23b . . 109.4 ?
    H23a C23 H23b . . 108.0 ?
    N6 C24 C10 . . 123.29(12) ?
    N6 C24 H24 . . 118.4 ?
    C10 C24 H24 . . 118.4 ?
    C19 C25 O14 . . 128.82(12) ?
    C19 C25 C30 . . 121.38(12) ?
    C30 C25 O14 . . 109.78(11) ?
    N5 C26 H26a . . 109.3 ?
    N5 C26 H26b . . 109.3 ?
    N5 C26 C27 . . 111.40(10) ?
    H26a C26 H26b . . 108.0 ?
    C27 C26 H26a . . 109.3 ?
    C27 C26 H26b . . 109.3 ?
    C20 C27 C26 . . 118.66(11) ?
    C21 C27 C20 . . 119.83(12) ?
    C21 C27 C26 . . 121.52(12) ?
    N11 C28 H28a . . 109.7 ?
    N11 C28 H28b . . 109.7 ?
    N11 C28 C29 . . 109.89(9) ?
    H28a C28 H28b . . 108.2 ?
    C29 C28 H28a . . 109.7 ?
    C29 C28 H28b . . 109.7 ?
    N5 C29 C28 . . 110.38(10) ?
    N5 C29 H29a . . 109.6 ?
    N5 C29 H29b . . 109.6 ?
    C28 C29 H29a . . 109.6 ?
    C28 C29 H29b . . 109.6 ?
    H29a C29 H29b . . 108.1 ?
    O13 C30 C25 . . 109.77(11) ?
    C20 C30 O13 . . 127.45(12) ?
    C20 C30 C25 . . 122.75(12) ?
    N6 C31 H31 . . 115.7 ?
    N6 C31 C32 . . 118.35(10) ?
    N6 C31 C33 . . 119.73(11) ?
    C32 C31 H31 . . 115.7 ?
    C33 C31 H31 . . 115.7 ?
    C33 C31 C32 . . 60.34(9) ?
    C31 C32 H32a . . 117.8 ?
    C31 C32 H32b . . 117.8 ?
    C31 C32 C33 . . 59.44(8) ?
    H32a C32 H32b . . 115.0 ?
    C33 C32 H32a . . 117.8 ?
    C33 C32 H32b . . 117.8 ?
    C31 C33 C32 . . 60.22(9) ?
    C31 C33 H33a . . 117.7 ?
    C31 C33 H33b . . 117.7 ?
    C32 C33 H33a . . 117.7 ?
    C32 C33 H33b . . 117.7 ?
    H33a C33 H33b . . 114.9 ?
    O13 C34 O14 . . 108.06(10) ?
    O13 C34 H34a . . 110.1 ?
    O13 C34 H34b . . 110.1 ?
    O14 C34 H34a . . 110.1 ?
    O14 C34 H34b . . 110.1 ?
    H34a C34 H34b . . 108.4 ?
loop_
    _geom_torsion_atom_site_label_1
    _geom_torsion_atom_site_label_2
    _geom_torsion_atom_site_label_3
    _geom_torsion_atom_site_label_4
    _geom_torsion_site_symmetry_1
    _geom_torsion_site_symmetry_2
    _geom_torsion_site_symmetry_3
    _geom_torsion_site_symmetry_4
    _geom_torsion
    _geom_torsion_publ_flag
    N5 C15 C23 N11 . . . . -55.89(14) ?
    N5 C26 C27 C20 . . . . -57.52(15) ?
    N5 C26 C27 C21 . . . . 122.24(12) ?
    N6 C7 C8 C16 . . . . -2.09(17) ?
    N6 C7 C8 C17 . . . . 177.82(10) ?
    N6 C7 C9 C12 . . . . -179.86(10) ?
    N6 C31 C32 C33 . . . . -109.95(13) ?
    N6 C31 C33 C32 . . . . 107.70(13) ?
    C7 N6 C24 C10 . . . . 2.42(18) ?
    C7 N6 C31 C32 . . . . -75.97(14) ?
    C7 N6 C31 C33 . . . . -146.14(11) ?
    C7 C8 C16 O2 . . . . -178.28(10) ?
    C7 C8 C16 C10 . . . . 1.61(17) ?
    C7 C8 C17 C18 . . . . 1.25(17) ?
    C7 C9 C12 N11 . . . . 179.93(11) ?
    C7 C9 C12 C18 . . . . 2.66(17) ?
    C8 C7 C9 C12 . . . . 1.18(18) ?
    C8 C17 C18 F1 . . . . -174.85(10) ?
    C8 C17 C18 C12 . . . . 2.83(19) ?
    C9 C7 C8 C16 . . . . 176.89(10) ?
    C9 C7 C8 C17 . . . . -3.21(17) ?
    C9 C12 C18 F1 . . . . 172.94(10) ?
    C9 C12 C18 C17 . . . . -4.75(18) ?
    N11 C12 C18 F1 . . . . -4.41(17) ?
    N11 C12 C18 C17 . . . . 177.90(11) ?
    N11 C28 C29 N5 . . . . 60.54(13) ?
    C12 N11 C23 C15 . . . . -169.84(10) ?
    C12 N11 C28 C29 . . . . 167.66(10) ?
    O14 C25 C30 O13 . . . . 0.34(14) ?
    O14 C25 C30 C20 . . . . -177.73(11) ?
    C15 N5 C26 C27 . . . . 174.00(10) ?
    C15 N5 C29 C28 . . . . -61.18(12) ?
    C16 C8 C17 C18 . . . . -178.84(11) ?
    C16 C10 C22 O3 . . . . 0.20(17) ?
    C16 C10 C22 O4 . . . . 179.57(12) ?
    C16 C10 C24 N6 . . . . -2.89(19) ?
    C17 C8 C16 O2 . . . . 1.81(18) ?
    C17 C8 C16 C10 . . . . -178.30(11) ?
    C19 C21 C27 C20 . . . . -0.01(18) ?
    C19 C21 C27 C26 . . . . -179.77(11) ?
    C19 C25 C30 O13 . . . . 178.54(11) ?
    C19 C25 C30 C20 . . . . 0.5(2) ?
    C21 C19 C25 O14 . . . . 177.31(12) ?
    C21 C19 C25 C30 . . . . -0.51(19) ?
    C22 C10 C16 O2 . . . . 0.78(18) ?
    C22 C10 C16 C8 . . . . -179.11(10) ?
    C22 C10 C24 N6 . . . . 177.03(11) ?
    C23 N11 C12 C9 . . . . -3.85(16) ?
    C23 N11 C12 C18 . . . . 173.30(10) ?
    C23 N11 C28 C29 . . . . -56.22(13) ?
    C24 N6 C7 C8 . . . . 0.10(17) ?
    C24 N6 C7 C9 . . . . -178.88(11) ?
    C24 N6 C31 C32 . . . . 106.58(13) ?
    C24 N6 C31 C33 . . . . 36.42(17) ?
    C24 C10 C16 O2 . . . . -179.31(11) ?
    C24 C10 C16 C8 . . . . 0.80(17) ?
    C24 C10 C22 O3 . . . . -179.72(11) ?
    C24 C10 C22 O4 . . . . -0.3(2) ?
    C25 O14 C34 O13 . . . . 12.86(14) ?
    C25 C19 C21 C27 . . . . 0.29(18) ?
    C26 N5 C15 C23 . . . . -179.89(10) ?
    C26 N5 C29 C28 . . . . 177.45(10) ?
    C27 C20 C30 O13 . . . . -177.87(12) ?
    C27 C20 C30 C25 . . . . -0.16(18) ?
    C28 N11 C12 C9 . . . . 129.76(12) ?
    C28 N11 C12 C18 . . . . -53.09(15) ?
    C28 N11 C23 C15 . . . . 53.80(13) ?
    C29 N5 C15 C23 . . . . 58.71(13) ?
    C29 N5 C26 C27 . . . . -65.90(13) ?
    C30 O13 C34 O14 . . . . -12.70(14) ?
    C30 C20 C27 C21 . . . . -0.06(17) ?
    C30 C20 C27 C26 . . . . 179.70(11) ?
    C31 N6 C7 C8 . . . . -177.36(10) ?
    C31 N6 C7 C9 . . . . 3.66(16) ?
    C31 N6 C24 C10 . . . . 179.84(11) ?
    C34 O13 C30 C20 . . . . -174.34(13) ?
    C34 O13 C30 C25 . . . . 7.71(14) ?
    C34 O14 C25 C19 . . . . 173.81(13) ?
    C34 O14 C25 C30 . . . . -8.17(14) ?
loop_
    _geom_hbond_atom_site_label_D
    _geom_hbond_atom_site_label_H
    _geom_hbond_atom_site_label_A
    _geom_hbond_site_symmetry_A
    _geom_hbond_distance_DH
    _geom_hbond_distance_HA
    _geom_hbond_distance_DA
    _geom_hbond_angle_DHA
    O3 H3 O2 . 0.992(19) 1.563(19) 2.5215(13) 161.1(17)
    C20 H20 O13 2_676 0.93 2.58 3.3206(17) 137.0
    C28 H28a F1 . 0.97 2.18 2.8587(15) 125.8
    C32 H32b O2 2_765 0.97 2.49 3.4144(16) 158.4
    C34 H34b O3 1_466 0.97 2.44 3.3853(18) 164.6
_iucr_refine_instructions_details
;
TITL WS-A-4K in P-1 #2           New: P-1
CELL  1.54180    8.6200    9.7068   13.7680    79.089    76.000    87.939
ZERR        2    0.0005    0.0009    0.0013     0.008     0.006     0.006
LATT   1
SFAC  C  H  F  N  O
UNIT    50   48   2   6  10
L.S. 5
FMAP 2
PLAN -20
ACTA
BOND $H
CONF
WGHT   0.01000
FVAR    1.00000
F1    3  0.57863  0.83866 -0.04072 =
       11.00000   0.0320   0.0191   0.0236   0.0020  -0.0035   0.0073
O2    5  0.99664  0.51558 -0.18920 =
       11.00000   0.0194   0.0269   0.0244  -0.0028  -0.0001  -0.0011
O3    5  1.16469  0.30144 -0.21487 =
       11.00000   0.0208   0.0317   0.0316  -0.0081   0.0002   0.0025
AFIX    3
H3    2  1.11467  0.39524 -0.21706 11.00000 -1.50000
AFIX    0
O4    5  1.11852  0.10674 -0.09798 =
       11.00000   0.0323   0.0238   0.0468  -0.0085   0.0024   0.0058
O13   5  0.41707  1.17463  0.53985 =
       11.00000   0.0371   0.0307   0.0432  -0.0109  -0.0224   0.0005
O14   5  0.31968  1.39049  0.47811 =
       11.00000   0.0457   0.0225   0.0402  -0.0052  -0.0189  -0.0072
N5    4  0.25302  0.83641  0.31959 =
       11.00000   0.0166   0.0178   0.0217  -0.0051  -0.0008  -0.0018
N6    4  0.75205  0.29596  0.08703 =
       11.00000   0.0191   0.0158   0.0227  -0.0029  -0.0058  -0.0007
N11   4  0.43402  0.70790  0.15591 =
       11.00000   0.0175   0.0169   0.0210  -0.0039  -0.0021  -0.0011
C7    1  0.71154  0.43605  0.05691 =
       11.00000   0.0170   0.0161   0.0221  -0.0037  -0.0083  -0.0017
C8    1  0.79299  0.51058 -0.03849 =
       11.00000   0.0157   0.0202   0.0208  -0.0051  -0.0069  -0.0017
C9    1  0.59360  0.50087  0.12175 =
       11.00000   0.0180   0.0188   0.0182  -0.0020  -0.0042  -0.0027
AFIX   43
H9    2  0.54257  0.45003  0.18510 11.00000 -1.20000
AFIX    0
C10   1  0.95480  0.30413 -0.06705 =
       11.00000   0.0170   0.0214   0.0258  -0.0081  -0.0069  -0.0001
C12   1  0.55067  0.63977  0.09375 =
       11.00000   0.0148   0.0186   0.0214  -0.0050  -0.0062  -0.0012
C15   1  0.20577  0.70110  0.30375 =
       11.00000   0.0188   0.0205   0.0249  -0.0047  -0.0009  -0.0052
AFIX   23
H15A  2  0.12854  0.71576  0.26201 11.00000 -1.20000
H15B  2  0.15476  0.64451  0.36896 11.00000 -1.20000
AFIX    0
C16   1  0.92076  0.44720 -0.10431 =
       11.00000   0.0152   0.0225   0.0221  -0.0059  -0.0066  -0.0034
C17   1  0.74649  0.64957 -0.06867 =
       11.00000   0.0194   0.0199   0.0189  -0.0013  -0.0043  -0.0034
AFIX   43
H17   2  0.79685  0.70090 -0.13200 11.00000 -1.20000
AFIX    0
C18   1  0.62876  0.70857 -0.00577 =
       11.00000   0.0201   0.0154   0.0230  -0.0016  -0.0072   0.0007
C19   1  0.14668  1.29718  0.38467 =
       11.00000   0.0260   0.0204   0.0267   0.0007  -0.0045  -0.0003
AFIX   43
H19   2  0.10625  1.38347  0.36029 11.00000 -1.20000
AFIX    0
C20   1  0.26908  1.03395  0.45990 =
       11.00000   0.0195   0.0216   0.0267  -0.0054  -0.0029   0.0032
AFIX   43
H20   2  0.31005  0.94835  0.48515 11.00000 -1.20000
AFIX    0
C21   1  0.10290  1.17255  0.36068 =
       11.00000   0.0192   0.0266   0.0216  -0.0030  -0.0036  -0.0009
AFIX   43
H21   2  0.03188  1.17675  0.31900 11.00000 -1.20000
AFIX    0
C22   1  1.08468  0.22684 -0.12629 =
       11.00000   0.0190   0.0257   0.0312  -0.0097  -0.0054  -0.0011
C23   1  0.34835  0.62297  0.25215 =
       11.00000   0.0209   0.0174   0.0208  -0.0032  -0.0027  -0.0032
AFIX   23
H23A  2  0.42034  0.59937  0.29702 11.00000 -1.20000
H23B  2  0.31193  0.53620  0.23935 11.00000 -1.20000
AFIX    0
C24   1  0.86751  0.23478  0.02508 =
       11.00000   0.0194   0.0183   0.0280  -0.0071  -0.0081   0.0005
AFIX   43
H24   2  0.88920  0.14071  0.04578 11.00000 -1.20000
AFIX    0
C25   1  0.25223  1.28555  0.44597 =
       11.00000   0.0239   0.0195   0.0237  -0.0034  -0.0008  -0.0047
C26   1  0.11331  0.90960  0.36969 =
       11.00000   0.0165   0.0250   0.0257  -0.0076  -0.0005  -0.0014
AFIX   23
H26A  2  0.05638  0.84816  0.43111 11.00000 -1.20000
H26B  2  0.04149  0.93228  0.32463 11.00000 -1.20000
AFIX    0
C27   1  0.16168  1.04287  0.39686 =
       11.00000   0.0149   0.0236   0.0205  -0.0062   0.0026  -0.0012
C28   1  0.47789  0.84670  0.17178 =
       11.00000   0.0189   0.0165   0.0249  -0.0045  -0.0003  -0.0028
AFIX   23
H28A  2  0.52935  0.90374  0.10685 11.00000 -1.20000
H28B  2  0.55278  0.83476  0.21511 11.00000 -1.20000
AFIX    0
C29   1  0.32998  0.91944  0.22088 =
       11.00000   0.0203   0.0178   0.0235  -0.0034  -0.0019  -0.0006
AFIX   23
H29A  2  0.35898  1.01114  0.22968 11.00000 -1.20000
H29B  2  0.25594  0.93261  0.17696 11.00000 -1.20000
AFIX    0
C30   1  0.31084  1.15687  0.48256 =
       11.00000   0.0176   0.0273   0.0232  -0.0058  -0.0038  -0.0015
C31   1  0.66294  0.21667  0.18405 =
       11.00000   0.0216   0.0186   0.0251  -0.0003  -0.0048  -0.0034
AFIX   13
H31   2  0.55092  0.19599  0.18794 11.00000 -1.20000
AFIX    0
C32   1  0.69772  0.24489  0.28023 =
       11.00000   0.0270   0.0228   0.0235  -0.0020  -0.0038  -0.0004
AFIX   23
H32A  2  0.60861  0.24304  0.33906 11.00000 -1.20000
H32B  2  0.78151  0.31241  0.27391 11.00000 -1.20000
AFIX    0
C33   1  0.74586  0.10871  0.24508 =
       11.00000   0.0339   0.0198   0.0271  -0.0011  -0.0093   0.0010
AFIX   23
H33A  2  0.85874  0.09417  0.21783 11.00000 -1.20000
H33B  2  0.68592  0.02483  0.28295 11.00000 -1.20000
AFIX    0
C34   1  0.40629  1.31863  0.54924 =
       11.00000   0.0354   0.0301   0.0292  -0.0083  -0.0087  -0.0067
AFIX   23
H34A  2  0.51247  1.35931  0.53460 11.00000 -1.20000
H34B  2  0.35107  1.32715  0.61811 11.00000 -1.20000
AFIX    0
HKLF 4
END
;
