# Supplementary material for: 7-{4-[(1,3-Benzodioxol-5-yl)meth­yl]piperazin-1-yl}-1-cyclo­propyl-6-fluoro-4-oxo-1,4-dihydro­quinoline-3-carb­oxy­lic acid
Source: Acta Crystallogr Sect E Struct Rep Online. 2012 Jun 30;68(Pt 7):o2264. doi: 10.1107/S1600536812028711 (PMC3394047; doi:10.1107/S1600536812028711)
Supplement: Supplementary file 2 [file e-68-o2264-Isup2.hkl]

# 
# h,k,l, Fc-squared, Fo-squared, sigma(Fo-squared) and status flag 
# 
data_I

_audit_update_record
;
2012-05-09 # Formatted by publCIF
;
_shelx_title  
;
WS-A-4K in P-1 #2
; 
_shelx_refln_list_code          4 
_shelx_F_calc_maximum      139.73 
_exptl_crystal_F_000       488.00 
_reflns_d_resolution_high  0.8377 
 
loop_ 
 _symmetry_equiv_pos_as_xyz 
 'x, y, z' 
 '-x, -y, -z' 
 
_cell_length_a     8.6200 
_cell_length_b     9.7068 
_cell_length_c    13.7680 
_cell_angle_alpha  79.089 
_cell_angle_beta   76.000 
_cell_angle_gamma  87.939 
 
_shelx_F_squared_multiplier     1.000 
 
loop_ 
 _refln_index_h 
 _refln_index_k 
 _refln_index_l 
 _refln_F_squared_calc 
 _refln_F_squared_meas 
 _refln_F_squared_sigma 
 _refln_observed_status 
   1   0   0      388.96      338.27     15.51 o 
   2   0   0     2278.82     2179.78     22.31 o 
   3   0   0       30.90       38.92      0.80 o 
   4   0   0      202.59      170.44      3.32 o 
   5   0   0       69.15       72.79      1.57 o 
   6   0   0      307.64      321.57      4.59 o 
   7   0   0      431.78      452.51      7.33 o 
   8   0   0        4.64        4.96      1.00 o 
   9   0   0       63.60       64.22      5.20 o 
  -9   1   0       60.38       54.76      2.25 o 
  -8   1   0      219.52      221.27      5.22 o 
  -7   1   0       10.68       11.81      1.07 o 
  -6   1   0      107.22       87.45      3.52 o 
  -5   1   0     1194.86     1204.39     12.97 o 
  -4   1   0     1357.48     1392.64      8.43 o 
  -3   1   0      405.83      342.81      5.99 o 
  -2   1   0      109.16       96.73      1.91 o 
  -1   1   0       39.53       38.42      1.08 o 
   0   1   0      175.05      187.39      4.85 o 
   1   1   0       45.74       49.68      0.90 o 
   2   1   0      112.29      113.94      1.80 o 
   3   1   0     3757.22     3366.46     22.57 o 
   4   1   0       44.27       37.97      1.49 o 
   5   1   0      140.84      133.46      2.13 o 
   6   1   0        0.50        0.45      0.34 o 
   7   1   0      155.57      173.82      3.39 o 
   8   1   0       14.37       12.40      1.30 o 
   9   1   0       51.39       53.77      5.23 o 
  -9   2   0      227.08      223.68      8.06 o 
  -8   2   0       30.14       30.62      2.24 o 
  -7   2   0        7.80        9.08      1.00 o 
  -6   2   0      209.39      217.62      2.94 o 
  -5   2   0       23.23       26.57      0.89 o 
  -4   2   0      123.47      129.59      3.99 o 
  -3   2   0     2997.24     2990.80     36.60 o 
  -2   2   0      164.56      172.67      3.06 o 
  -1   2   0      103.61      119.70      5.71 o 
   0   2   0     5291.90     5321.79    162.57 o 
   1   2   0     1511.46     1428.10     10.64 o 
   2   2   0       14.46       11.09      0.86 o 
   3   2   0      197.60      218.87      3.13 o 
   4   2   0      294.79      258.16      4.81 o 
   5   2   0       33.29       24.17      0.89 o 
   6   2   0       90.15       85.34      2.25 o 
   7   2   0        3.43        6.31      1.46 o 
   8   2   0        8.28        9.05      1.21 o 
   9   2   0      190.33      192.99      5.63 o 
  -9   3   0       75.21       74.56      2.97 o 
  -8   3   0       13.15       12.57      0.94 o 
  -7   3   0       11.85       16.74      1.02 o 
  -6   3   0       13.18       11.54      0.75 o 
  -5   3   0       41.84       48.82      1.28 o 
  -4   3   0       69.35       69.00      3.51 o 
  -3   3   0      251.58      254.65      6.66 o 
  -2   3   0     1872.33     1940.29     17.81 o 
  -1   3   0       12.48       21.05      1.83 o 
   0   3   0      125.63      131.51      4.04 o 
   1   3   0        5.49        7.88      2.45 o 
   2   3   0     1238.06     1193.46     38.12 o 
   3   3   0       29.53       35.84      1.87 o 
   4   3   0       78.43       88.08      2.10 o 
   5   3   0       13.31       11.33      0.70 o 
   6   3   0      233.23      231.66      3.38 o 
   7   3   0      123.11      128.17      3.13 o 
   8   3   0       16.69       15.61      1.51 o 
   9   3   0       83.55       91.63      4.19 o 
  -9   4   0       41.98       52.31      3.29 o 
  -8   4   0       49.10       52.38      1.65 o 
  -7   4   0        0.11       -0.27      0.47 o 
  -6   4   0        0.67        0.97      0.38 o 
  -5   4   0       11.06       14.82      0.68 o 
  -4   4   0       17.08       14.60      0.85 o 
  -3   4   0      187.21      221.95      7.11 o 
  -2   4   0      116.92      124.02      5.11 o 
  -1   4   0     1449.24     1552.28     17.15 o 
   0   4   0       25.21       20.99      1.93 o 
   1   4   0      275.67      267.18      9.22 o 
   2   4   0      241.21      246.27      8.64 o 
   3   4   0      327.61      326.16      6.27 o 
   4   4   0       30.35       25.96      1.07 o 
   5   4   0     1060.42     1047.61      9.08 o 
   6   4   0      120.31      123.38      2.77 o 
   7   4   0       10.09       10.46      1.17 o 
   8   4   0       80.39       91.50      3.80 o 
   9   4   0      346.83      343.17      6.18 o 
  -9   5   0      139.09      159.78      4.98 o 
  -8   5   0      111.38      106.36      3.90 o 
  -7   5   0       12.21       14.28      1.00 o 
  -6   5   0      258.10      254.85      4.72 o 
  -5   5   0      485.31      458.83      6.51 o 
  -4   5   0       66.77       68.55      2.28 o 
  -3   5   0       18.79       23.85      1.26 o 
  -2   5   0      725.72      844.88     14.84 o 
  -1   5   0     2281.67     2430.58     24.33 o 
   0   5   0     1725.75     2027.86     20.78 o 
   1   5   0        0.81        1.88      0.70 o 
   2   5   0      260.67      268.42      3.77 o 
   3   5   0     1666.34     1701.87      8.23 o 
   4   5   0        0.29        0.43      0.40 o 
   5   5   0      453.42      493.01      4.36 o 
   6   5   0       99.63      112.57      2.47 o 
   7   5   0        6.36        7.62      1.10 o 
   8   5   0       46.96       43.90      2.62 o 
  -8   6   0        0.75        1.59      0.52 o 
  -7   6   0       14.73       18.65      1.04 o 
  -6   6   0      251.71      259.33      9.09 o 
  -5   6   0     3327.40     3431.90     23.37 o 
  -4   6   0      244.75      232.88     10.06 o 
  -3   6   0      152.83      153.51      3.53 o 
  -2   6   0      294.98      302.48      6.06 o 
  -1   6   0      120.58      107.82      3.15 o 
   0   6   0      668.07      703.11     17.38 o 
   1   6   0      644.29      711.49     10.57 o 
   2   6   0      154.56      146.58      3.15 o 
   3   6   0        1.83        2.35      0.57 o 
   4   6   0      119.74      116.95      2.60 o 
   5   6   0        9.80       12.83      0.99 o 
   6   6   0       26.37       30.42      1.75 o 
   7   6   0       26.16       30.45      3.19 o 
   8   6   0        2.69        2.42      0.65 o 
  -7   7   0        1.46        1.91      0.50 o 
  -6   7   0      169.20      157.45      3.46 o 
  -5   7   0       49.64       54.67      1.73 o 
  -4   7   0       18.20       17.15      0.91 o 
  -3   7   0        6.42        7.02      0.56 o 
  -2   7   0      219.52      233.16      5.31 o 
  -1   7   0       95.33      104.65      2.80 o 
   0   7   0      166.84      174.30      4.83 o 
   1   7   0      467.48      475.49      6.32 o 
   2   7   0        4.90        7.86      2.33 o 
   3   7   0      250.09      244.74      3.93 o 
   4   7   0      340.33      338.59      6.68 o 
   5   7   0      104.98      108.36      3.33 o 
   6   7   0       33.82       38.06      1.64 o 
   7   7   0       33.20       36.87      3.23 o 
  -7   8   0        0.00        0.07      0.81 o 
  -6   8   0        0.57        0.89      0.57 o 
  -5   8   0      382.19      419.87      6.49 o 
  -4   8   0       71.92       69.31      1.93 o 
  -3   8   0      103.90      106.22      2.36 o 
  -2   8   0       34.24       32.35      1.17 o 
  -1   8   0      182.72      198.31      3.90 o 
   0   8   0       83.16       76.83      4.41 o 
   1   8   0      265.82      256.85      9.26 o 
   2   8   0       71.04       68.86      2.56 o 
   3   8   0        1.89        1.05      0.68 o 
   4   8   0       48.22       48.23      2.26 o 
   5   8   0      253.08      262.96      5.23 o 
   6   8   0      144.63      146.20      3.57 o 
  -6   9   0        0.30       -0.54      0.81 o 
  -5   9   0        0.67        1.74      0.57 o 
  -4   9   0        5.85        6.42      0.60 o 
  -3   9   0       53.10       52.20      1.58 o 
  -2   9   0        2.90        2.06      0.51 o 
  -1   9   0      447.76      378.77      6.01 o 
   0   9   0      428.58      427.01     16.11 o 
   1   9   0       55.53       59.35      3.59 o 
   2   9   0        6.80        7.40      1.09 o 
   3   9   0       29.97       23.30      1.98 o 
   4   9   0       24.37       24.56      2.16 o 
   5   9   0      680.45      693.12     16.81 o 
  -4  10   0       15.95       11.87      3.28 o 
  -3  10   0        4.81        7.26      0.80 o 
  -2  10   0        0.00        0.02      0.33 o 
  -1  10   0        5.31        8.53      0.79 o 
   0  10   0      112.29      113.76      5.29 o 
   1  10   0       94.71       99.49      2.31 o 
   2  10   0       42.68       44.95      1.94 o 
   3  10   0        2.22        2.14      0.51 o 
   4  10   0       50.37       49.48      3.01 o 
  -2  11   0       55.66       57.22      2.55 o 
  -1  11   0        3.60        2.88      0.54 o 
   0  11   0        0.24        0.73      0.30 o 
   1  11   0       68.59       57.44      1.77 o 
   2  11   0       32.55       29.79      1.51 o 
  -1 -11   1       26.75       22.03      1.72 o 
   0 -11   1        0.70        1.13      0.47 o 
   1 -11   1      161.83      146.71     14.33 o 
   2 -11   1        4.77        3.72      0.69 o 
  -4 -10   1       12.48       12.50      1.25 o 
  -3 -10   1       81.82       76.66      2.96 o 
  -2 -10   1      149.94      156.82      3.45 o 
  -1 -10   1       44.11       44.66      1.52 o 
   0 -10   1       57.30       58.90      1.95 o 
   1 -10   1       53.20       49.16      1.69 o 
   2 -10   1       36.80       41.38      1.51 o 
   3 -10   1       29.05       28.94      1.59 o 
   4 -10   1        2.84        0.34      0.67 o 
  -5  -9   1      545.93      536.22     12.79 o 
  -4  -9   1        1.80        2.81      0.96 o 
  -3  -9   1       21.95       21.41      1.67 o 
  -2  -9   1       35.65       38.23      2.27 o 
  -1  -9   1       29.06       27.07      4.14 o 
   0  -9   1      443.62      434.92      8.14 o 
   1  -9   1     1259.50     1181.24     17.34 o 
   2  -9   1      369.36      375.00      8.33 o 
   3  -9   1       12.07       14.77      1.24 o 
   4  -9   1        8.81        9.58      0.68 o 
   5  -9   1        1.22        0.42      0.53 o 
   6  -9   1        2.45        2.79      1.87 o 
  -6  -8   1      131.34      127.13      3.94 o 
  -5  -8   1        7.08        7.40      0.82 o 
  -4  -8   1      240.96      253.47      8.34 o 
  -3  -8   1      593.58      613.21     11.58 o 
  -2  -8   1       40.54       38.40      2.54 o 
  -1  -8   1      246.84      247.09      6.11 o 
   0  -8   1       10.46       10.40      4.26 o 
   1  -8   1        0.21        0.18      0.41 o 
   2  -8   1        0.01        0.05      0.34 o 
   3  -8   1        8.42       10.35      0.73 o 
   4  -8   1      414.13      407.33      4.67 o 
   5  -8   1       12.33       13.56      0.83 o 
   6  -8   1        0.01        0.38      0.70 o 
   7  -8   1        5.06        2.69      2.18 o 
  -7  -7   1       18.15       17.05      2.12 o 
  -6  -7   1        7.23        8.81      1.16 o 
  -5  -7   1      108.20      107.55      3.30 o 
  -4  -7   1      238.96      227.95      4.78 o 
  -3  -7   1      621.18      666.69     11.54 o 
  -2  -7   1      389.36      378.02      7.33 o 
  -1  -7   1      182.83      184.79      4.94 o 
   0  -7   1        7.93        7.48      0.70 o 
   1  -7   1       56.14       52.90      2.50 o 
   2  -7   1      126.11      120.54      3.25 o 
   3  -7   1      281.88      266.62      6.10 o 
   4  -7   1      110.38      100.21      2.62 o 
   5  -7   1      242.06      248.51      4.65 o 
   6  -7   1       89.41       85.64      2.09 o 
   7  -7   1       17.81       19.35      1.38 o 
  -8  -6   1       86.18       91.29      4.44 o 
  -7  -6   1        7.64        8.22      1.91 o 
  -6  -6   1        4.05        4.13      0.93 o 
  -5  -6   1        2.05        1.63      0.52 o 
  -4  -6   1       18.02       19.22      1.14 o 
  -3  -6   1      347.71      348.30      4.23 o 
  -2  -6   1      104.30      102.19      2.66 o 
  -1  -6   1       45.17       42.00      1.78 o 
   0  -6   1       96.85      106.92      2.19 o 
   1  -6   1      368.70      359.89      9.69 o 
   2  -6   1        0.00        0.59      0.35 o 
   3  -6   1       36.10       39.71      1.83 o 
   4  -6   1        3.75        3.33      0.57 o 
   5  -6   1      497.09      506.65      5.82 o 
   6  -6   1       27.87       28.04      1.15 o 
   7  -6   1        0.97        0.72      0.39 o 
   8  -6   1       51.81       57.09      2.35 o 
  -8  -5   1      234.31      226.70      7.59 o 
  -7  -5   1       45.38       42.20      2.00 o 
  -6  -5   1        3.51        4.19      0.54 o 
  -5  -5   1       22.63       21.80      0.99 o 
  -4  -5   1        8.22        8.77      0.90 o 
  -3  -5   1      383.24      396.61      4.12 o 
  -2  -5   1       46.62       50.93      2.96 o 
  -1  -5   1       98.65      107.82      3.11 o 
   0  -5   1      131.54      160.88      6.15 o 
   1  -5   1      908.61     1123.40     17.17 o 
   2  -5   1      108.28      123.90      6.00 o 
   3  -5   1        9.08        8.71      0.81 o 
   4  -5   1      316.75      301.92      5.10 o 
   5  -5   1      153.08      165.48      2.83 o 
   6  -5   1      349.84      373.23      4.52 o 
   7  -5   1      415.75      435.37      7.68 o 
   8  -5   1       77.90       78.12      2.57 o 
   9  -5   1      153.10      184.32      5.46 o 
  -9  -4   1        0.41       -1.15      1.16 o 
  -8  -4   1      362.78      379.37     15.56 o 
  -7  -4   1      124.90      133.48      3.54 o 
  -6  -4   1        6.52        7.17      0.78 o 
  -5  -4   1      294.34      304.08      4.12 o 
  -4  -4   1      485.58      495.28      4.31 o 
  -3  -4   1        0.66        0.32      0.35 o 
  -2  -4   1       31.01       35.13      2.57 o 
  -1  -4   1      145.50      160.80      4.22 o 
   0  -4   1        3.08        2.72      0.62 o 
   1  -4   1      539.16      580.39     11.30 o 
   2  -4   1      869.90     1075.75     15.97 o 
   3  -4   1      469.78      516.54     11.51 o 
   4  -4   1     1061.18     1104.70     18.47 o 
   5  -4   1      531.44      548.25      7.98 o 
   6  -4   1      198.01      196.68      2.91 o 
   7  -4   1       47.68       57.71      1.89 o 
   8  -4   1       40.73       42.64      2.23 o 
   9  -4   1      115.23      115.64      4.88 o 
  -9  -3   1      267.03      266.93     20.80 o 
  -8  -3   1        0.04        1.25      0.62 o 
  -7  -3   1      106.99      101.57      2.81 o 
  -6  -3   1        0.81        0.78      0.50 o 
  -5  -3   1        0.66        0.31      0.49 o 
  -4  -3   1     1517.63     1512.06      7.97 o 
  -3  -3   1      134.82      102.88      3.52 o 
  -2  -3   1      682.22      668.42     37.23 o 
  -1  -3   1      261.32      281.44     16.34 o 
   0  -3   1     1697.27     1676.50     61.67 o 
   1  -3   1        0.06        0.72      0.58 o 
   2  -3   1     1215.47     1235.96     60.28 o 
   3  -3   1       18.83       27.91      1.49 o 
   4  -3   1        8.05        5.75      0.69 o 
   5  -3   1      627.91      566.93      6.35 o 
   6  -3   1      327.60      339.60      3.80 o 
   7  -3   1       61.92       67.03      1.97 o 
   8  -3   1       20.22       20.85      1.20 o 
   9  -3   1       26.86       29.77      1.51 o 
  -9  -2   1        6.56        4.60      2.60 o 
  -8  -2   1      321.45      350.33      5.10 o 
  -7  -2   1      153.80      150.69      3.35 o 
  -6  -2   1        2.55        1.23      0.45 o 
  -5  -2   1        0.58        0.52      0.31 o 
  -4  -2   1       10.31        9.63      1.11 o 
  -3  -2   1      113.38      105.19      3.25 o 
  -2  -2   1       26.12       43.02      3.93 o 
  -1  -2   1       13.10        9.76      0.95 o 
   0  -2   1       19.58       18.01      1.15 o 
   1  -2   1       96.84       88.74      1.81 o 
   2  -2   1       26.27       25.82      1.59 o 
   3  -2   1      305.70      313.76      5.07 o 
   4  -2   1      135.27      108.86      3.02 o 
   5  -2   1     1429.62     1432.11      7.58 o 
   6  -2   1        3.01        2.21      0.37 o 
   7  -2   1      239.58      242.45      4.48 o 
   8  -2   1       56.52       56.33      2.08 o 
   9  -2   1        0.72        1.01      0.61 o 
  -9  -1   1       13.27       15.99      3.87 o 
  -8  -1   1      295.83      295.51     12.38 o 
  -7  -1   1       35.59       37.89      1.49 o 
  -6  -1   1       20.07       21.50      0.95 o 
  -5  -1   1      133.92      144.63      2.04 o 
  -4  -1   1        8.03       12.09      1.22 o 
  -3  -1   1      347.13      303.19      5.34 o 
  -2  -1   1      660.38      596.79      6.48 o 
  -1  -1   1      813.56      780.68      6.24 o 
   0  -1   1     8184.16     8333.69     20.00 o 
   1  -1   1     2536.51     2375.83      9.83 o 
   2  -1   1        1.00        0.84      0.44 o 
   3  -1   1      447.15      448.65     14.16 o 
   4  -1   1      170.38      161.77      4.40 o 
   5  -1   1      162.86      155.99      2.05 o 
   6  -1   1      510.51      551.16      5.37 o 
   7  -1   1       21.18       24.49      1.27 o 
   8  -1   1       15.32       17.71      1.46 o 
   9  -1   1        4.35        5.05      0.86 o 
  -9   0   1       66.42       62.97      3.77 o 
  -8   0   1       67.42       69.08      2.76 o 
  -7   0   1        9.58        9.46      0.98 o 
  -6   0   1       38.37       43.89      1.30 o 
  -5   0   1      252.67      242.01      2.45 o 
  -4   0   1       35.40       33.60      2.13 o 
  -3   0   1       83.99       74.37      1.18 o 
  -2   0   1     2448.52     2446.64     29.79 o 
  -1   0   1      585.27      536.45      6.73 o 
   0   0   1     2252.05     2213.59      7.51 o 
   1   0   1      165.15      139.28      2.30 o 
   2   0   1      768.61      734.90      7.32 o 
   3   0   1      304.89      287.45      3.38 o 
   4   0   1        1.16        1.26      0.35 o 
   5   0   1       13.27       17.93      0.68 o 
   6   0   1      311.18      343.18      3.71 o 
   7   0   1       54.13       50.42      2.21 o 
   8   0   1       86.05       93.56      3.11 o 
   9   0   1        0.96        0.99      2.04 o 
  -9   1   1       10.77       11.66      1.51 o 
  -8   1   1       50.55       50.05      2.51 o 
  -7   1   1      127.16      134.84      3.19 o 
  -6   1   1       75.85       75.77      2.55 o 
  -5   1   1        0.13        0.08      0.36 o 
  -4   1   1     1853.67     1909.83     17.93 o 
  -3   1   1      490.76      488.94      5.54 o 
  -2   1   1     1886.85     1678.28      9.78 o 
  -1   1   1     2465.07     2246.36     10.40 o 
   0   1   1      850.15      772.82      5.08 o 
   1   1   1       94.86       88.02      1.01 o 
   2   1   1     2237.55     2158.17     36.50 o 
   3   1   1     1247.66     1187.10      8.58 o 
   4   1   1       32.95       25.90      1.05 o 
   5   1   1       20.82       24.07      0.70 o 
   6   1   1       69.34       67.70      1.63 o 
   7   1   1       25.87       31.30      1.41 o 
   8   1   1        6.59        7.05      1.51 o 
   9   1   1       36.04       38.64      1.88 o 
  10   1   1       14.35       13.37      1.78 o 
  -9   2   1        0.89        2.87      0.83 o 
  -8   2   1       73.82       71.80      2.78 o 
  -7   2   1        0.48        0.33      0.67 o 
  -6   2   1       45.35       47.38      1.39 o 
  -5   2   1      228.82      219.14      2.58 o 
  -4   2   1     2058.61     2077.86     15.22 o 
  -3   2   1      226.58      200.37      4.53 o 
  -2   2   1       13.02       15.81      1.28 o 
  -1   2   1     1352.61     1345.94     10.75 o 
   0   2   1      177.50      143.62      3.11 o 
   1   2   1      954.75      874.64      5.84 o 
   2   2   1      217.50      219.84      4.60 o 
   3   2   1       51.88       44.53      1.27 o 
   4   2   1      117.71      121.29      3.42 o 
   5   2   1       38.99       41.32      0.96 o 
   6   2   1        2.74        2.36      0.56 o 
   7   2   1        0.13        0.67      0.61 o 
   8   2   1       28.11       27.43      1.85 o 
   9   2   1       50.95       53.80      4.55 o 
  -9   3   1      243.43      228.59     19.38 o 
  -8   3   1       22.55       21.83      1.34 o 
  -7   3   1      264.53      277.56      7.33 o 
  -6   3   1        0.17        0.23      0.39 o 
  -5   3   1      481.68      453.68      4.14 o 
  -4   3   1      407.26      401.94     26.18 o 
  -3   3   1     1865.02     1934.80     17.15 o 
  -2   3   1        1.70        3.16      0.81 o 
  -1   3   1        0.30        0.56      0.48 o 
   0   3   1       45.71       34.62      3.71 o 
   1   3   1      545.35      536.21     11.77 o 
   2   3   1       88.39       79.72      1.30 o 
   3   3   1       49.96       53.70      1.53 o 
   4   3   1      168.78      171.66      3.99 o 
   5   3   1      472.63      452.06      3.31 o 
   6   3   1        0.05        0.64      0.44 o 
   7   3   1        0.35        1.16      0.62 o 
   8   3   1        0.24        1.23      0.81 o 
   9   3   1        4.69        6.42      1.15 o 
  -9   4   1       68.74       72.78      8.68 o 
  -8   4   1      257.55      275.06      7.75 o 
  -7   4   1        1.65        0.74      0.54 o 
  -6   4   1       85.20       77.37      1.84 o 
  -5   4   1        1.57        2.38      0.41 o 
  -4   4   1      502.16      495.47      9.47 o 
  -3   4   1      601.75      595.49     10.89 o 
  -2   4   1      632.61      622.41     10.64 o 
  -1   4   1       16.18       10.07      1.45 o 
   0   4   1     1852.67     1923.88     17.00 o 
   1   4   1      455.49      473.13      7.65 o 
   2   4   1       46.22       33.00      1.78 o 
   3   4   1      219.36      223.05      4.62 o 
   4   4   1      610.60      612.19      4.54 o 
   5   4   1      174.15      173.58      2.36 o 
   6   4   1      549.30      569.26      8.81 o 
   7   4   1       13.11       13.37      1.27 o 
   8   4   1       51.42       52.11      3.03 o 
   9   4   1      312.34      311.21      6.23 o 
  -8   5   1       19.14       21.07      1.31 o 
  -7   5   1       53.91       52.41      1.98 o 
  -6   5   1        2.35        1.80      0.44 o 
  -5   5   1      342.54      356.14      4.49 o 
  -4   5   1       46.62       36.68      1.07 o 
  -3   5   1      120.33      108.35      2.09 o 
  -2   5   1       45.29       46.68      3.31 o 
  -1   5   1        7.81        5.02      1.17 o 
   0   5   1     2573.20     2733.72     22.88 o 
   1   5   1      779.98      877.57     11.89 o 
   2   5   1      112.71      116.65      3.92 o 
   3   5   1      180.30      191.07      3.67 o 
   4   5   1      240.78      235.67      3.10 o 
   5   5   1       12.88       12.11      0.70 o 
   6   5   1      318.48      349.03      4.89 o 
   7   5   1        0.11        0.15      1.26 o 
   8   5   1        1.13        0.93      2.29 o 
   9   5   1       16.22       13.72      1.04 o 
  -8   6   1       13.14       16.96      1.38 o 
  -7   6   1       25.25       31.61      1.70 o 
  -6   6   1       85.53       84.64      3.17 o 
  -5   6   1     1694.21     1664.63     27.45 o 
  -4   6   1      637.56      631.06     15.19 o 
  -3   6   1        0.07       -0.13      0.31 o 
  -2   6   1      116.52      111.04      2.79 o 
  -1   6   1        0.66        0.17      0.28 o 
   0   6   1      116.65      111.23      5.22 o 
   1   6   1      288.28      312.03      4.53 o 
   2   6   1       17.46       24.41      1.96 o 
   3   6   1      423.09      393.19      5.50 o 
   4   6   1      128.56      128.41      3.61 o 
   5   6   1      319.86      295.94      5.28 o 
   6   6   1       21.88       18.95      1.53 o 
   7   6   1        3.83        3.54      1.73 o 
   8   6   1       57.29       56.68      2.41 o 
  -7   7   1        2.59        2.54      0.52 o 
  -6   7   1        0.83        1.06      0.42 o 
  -5   7   1       52.82       47.16      1.91 o 
  -4   7   1       11.37       11.54      0.87 o 
  -3   7   1        5.96        7.82      0.62 o 
  -2   7   1      133.54      130.81      3.47 o 
  -1   7   1      324.97      320.33      5.98 o 
   0   7   1       19.55       13.54      0.98 o 
   1   7   1       78.54       80.23      3.24 o 
   2   7   1      163.38      159.48      3.52 o 
   3   7   1        5.55        5.81      0.77 o 
   4   7   1      189.05      196.52      5.06 o 
   5   7   1       15.78       18.14      1.26 o 
   6   7   1       58.59       56.22      2.51 o 
   7   7   1       36.38       38.06      3.52 o 
   8   7   1        0.86       -1.12      1.16 o 
  -7   8   1       50.27       57.64      2.73 o 
  -6   8   1      210.67      230.71      7.23 o 
  -5   8   1        0.94        1.91      0.58 o 
  -4   8   1        0.07        0.63      0.39 o 
  -3   8   1       86.50       93.02      2.17 o 
  -2   8   1       89.13       93.42      1.93 o 
  -1   8   1      800.91      770.94     11.17 o 
   0   8   1      121.64      115.74      3.23 o 
   1   8   1      367.09      383.41      7.11 o 
   2   8   1      199.56      208.31      5.30 o 
   3   8   1      172.63      181.23      4.07 o 
   4   8   1      132.25      132.42      3.95 o 
   5   8   1      896.38      928.43     10.20 o 
   6   8   1      178.01      176.82      4.39 o 
   7   8   1        2.19        0.12      0.99 o 
  -6   9   1       12.27        9.01      3.98 o 
  -5   9   1      103.36       90.75     13.60 o 
  -4   9   1       29.24       27.29      2.29 o 
  -3   9   1        2.77        2.39      0.44 o 
  -2   9   1      176.81      178.70      2.98 o 
  -1   9   1       27.17       30.19      1.28 o 
   0   9   1        6.51        5.51      0.68 o 
   1   9   1      260.11      255.98      5.06 o 
   2   9   1       21.71       21.78      1.66 o 
   3   9   1        0.69        0.30      0.42 o 
   4   9   1       30.97       31.07      2.45 o 
   5   9   1     1057.27     1099.96     16.79 o 
   6   9   1       65.58       57.45      3.72 o 
  -4  10   1       26.85       25.30      5.28 o 
  -3  10   1        2.35        3.78      0.55 o 
  -2  10   1       21.05       21.62      1.43 o 
  -1  10   1       26.97       27.13      1.33 o 
   0  10   1       33.97       33.88      1.34 o 
   1  10   1      371.22      354.09      5.37 o 
   2  10   1       35.29       40.55      1.91 o 
   3  10   1        3.23        3.59      0.94 o 
   4  10   1       15.74       15.91      1.58 o 
  -2  11   1        0.92        0.70      0.40 o 
  -1  11   1        2.23        2.78      0.73 o 
   0  11   1        6.05        4.98      0.98 o 
   1  11   1       54.48       41.13      1.87 o 
   2  11   1        5.91        6.38      0.79 o 
   0 -11   2       42.54       27.28      1.91 o 
   1 -11   2        0.06        0.96      0.54 o 
  -3 -10   2       30.64       33.18      1.99 o 
  -2 -10   2       71.23       77.72      2.30 o 
  -1 -10   2       31.33       29.12      1.21 o 
   0 -10   2       37.76       38.98      1.56 o 
   1 -10   2       71.68       55.74      2.20 o 
   2 -10   2       94.06      105.14      3.28 o 
   3 -10   2        1.63        1.35      0.36 o 
   4 -10   2        0.01       -0.03      0.35 o 
  -5  -9   2        2.45        0.57      0.52 o 
  -4  -9   2        8.11        7.77      1.21 o 
  -3  -9   2       13.82       15.38      1.37 o 
  -2  -9   2      101.88      110.02      4.00 o 
  -1  -9   2      210.64      209.61      5.22 o 
   0  -9   2       64.82       64.07      4.36 o 
   1  -9   2      242.07      229.80      4.05 o 
   2  -9   2       47.10       41.08      1.85 o 
   3  -9   2        4.45        2.33      0.38 o 
   4  -9   2        0.57        0.29      0.35 o 
   5  -9   2       17.35       15.34      1.44 o 
   6  -9   2        1.43        2.67      0.64 o 
  -6  -8   2        7.63        7.68      1.58 o 
  -5  -8   2       28.48       29.55      1.40 o 
  -4  -8   2        3.10        3.71      1.38 o 
  -3  -8   2      999.82     1002.23     16.01 o 
  -2  -8   2      134.56      137.07      4.73 o 
  -1  -8   2        2.05        1.85      0.80 o 
   0  -8   2      181.69      197.07      4.58 o 
   1  -8   2       27.07       32.95      2.03 o 
   2  -8   2      379.92      364.29      5.96 o 
   3  -8   2      136.12      114.92      2.27 o 
   4  -8   2       56.14       52.81      1.50 o 
   5  -8   2       58.45       52.29      1.63 o 
   6  -8   2       29.14       30.87      1.34 o 
   7  -8   2       94.14       96.26      3.50 o 
  -7  -7   2      144.85      154.80      5.42 o 
  -6  -7   2       26.93       23.98      1.44 o 
  -5  -7   2        5.98        5.63      0.71 o 
  -4  -7   2      204.51      198.03      3.54 o 
  -3  -7   2     2834.75     2846.00     23.18 o 
  -2  -7   2       63.54       61.03      4.52 o 
  -1  -7   2      355.80      367.64      7.08 o 
   0  -7   2      265.23      255.26      4.71 o 
   1  -7   2       81.04       68.11      3.48 o 
   2  -7   2        3.20        6.43      1.06 o 
   3  -7   2       69.48       81.50      3.44 o 
   4  -7   2      113.64      131.57      2.70 o 
   5  -7   2       48.22       47.32      1.44 o 
   6  -7   2        1.66        0.95      0.59 o 
   7  -7   2       69.48       69.12      2.09 o 
  -7  -6   2       65.65       62.31      4.03 o 
  -6  -6   2       26.44       25.44      1.12 o 
  -5  -6   2       24.04       25.28      1.36 o 
  -4  -6   2      577.31      589.68      6.10 o 
  -3  -6   2      167.57      167.74      2.71 o 
  -2  -6   2      110.25      120.98     10.14 o 
  -1  -6   2      386.96      405.59      6.17 o 
   0  -6   2      232.11      242.08      3.63 o 
   1  -6   2      284.07      325.50      4.71 o 
   2  -6   2        0.03        0.34      0.52 o 
   3  -6   2       68.88       68.64      2.49 o 
   4  -6   2        0.31       -0.03      0.35 o 
   5  -6   2        2.07        1.12      0.39 o 
   6  -6   2       50.54       46.18      1.64 o 
   7  -6   2      102.32      102.94      2.33 o 
   8  -6   2       45.05       44.74      3.80 o 
  -8  -5   2        0.00        1.75      0.99 o 
  -7  -5   2        1.62        2.11      0.69 o 
  -6  -5   2       95.19       97.54      2.10 o 
  -5  -5   2       16.83       20.84      1.25 o 
  -4  -5   2      122.75      123.66      2.37 o 
  -3  -5   2        6.26        4.22      0.43 o 
  -2  -5   2      137.03      143.33      2.23 o 
  -1  -5   2      386.15      408.32      7.40 o 
   0  -5   2        2.63        0.79      0.43 o 
   1  -5   2      329.94      387.89     25.13 o 
   2  -5   2       45.16       58.02      4.73 o 
   3  -5   2      178.93      183.37      4.55 o 
   4  -5   2      614.64      572.87     11.84 o 
   5  -5   2       43.43       44.75      1.37 o 
   6  -5   2      702.21      722.90      6.29 o 
   7  -5   2      747.60      800.22      8.01 o 
   8  -5   2      120.65      132.38      3.03 o 
   9  -5   2       19.50       18.07      1.84 o 
  -8  -4   2      119.99      125.15      3.12 o 
  -7  -4   2      237.90      241.96      4.02 o 
  -6  -4   2      361.11      358.08      4.82 o 
  -5  -4   2       83.01       81.64      2.22 o 
  -4  -4   2        1.65        0.41      0.28 o 
  -3  -4   2        0.23        1.04      0.27 o 
  -2  -4   2       65.12       69.75      5.19 o 
  -1  -4   2      145.63      161.72     11.75 o 
   0  -4   2      834.68      945.00     40.35 o 
   1  -4   2      736.08      916.68     15.26 o 
   2  -4   2      241.60      315.44      9.36 o 
   3  -4   2      745.43      809.90     15.45 o 
   4  -4   2       26.58       27.67      1.02 o 
   5  -4   2      125.87      131.71      2.25 o 
   6  -4   2       53.97       59.35      1.78 o 
   7  -4   2     1538.36     1618.33      8.83 o 
   8  -4   2      334.52      361.49      5.58 o 
   9  -4   2       18.40       13.37      1.78 o 
  -9  -3   2      188.19      205.83      6.59 o 
  -8  -3   2      295.54      323.72      7.11 o 
  -7  -3   2       68.68       73.43      2.10 o 
  -6  -3   2        7.59        8.19      0.77 o 
  -5  -3   2        0.60        1.44      0.60 o 
  -4  -3   2     1885.11     1911.39      9.61 o 
  -3  -3   2      947.36      895.62     11.51 o 
  -2  -3   2       79.22       86.80      8.52 o 
  -1  -3   2       53.97       53.89      2.50 o 
   0  -3   2        3.40        4.64      0.44 o 
   1  -3   2     1333.78     1423.25     23.33 o 
   2  -3   2      517.43      568.35      6.82 o 
   3  -3   2      162.99      165.96      3.75 o 
   4  -3   2      193.56      181.09      4.32 o 
   5  -3   2      239.20      235.67      2.40 o 
   6  -3   2      158.36      159.83      3.74 o 
   7  -3   2      281.93      304.20      3.83 o 
   8  -3   2      240.30      236.73      5.35 o 
   9  -3   2       11.62       11.85      1.47 o 
  -9  -2   2       15.62       18.44      2.24 o 
  -8  -2   2     1428.46     1496.35     11.04 o 
  -7  -2   2        6.91        8.96      0.85 o 
  -6  -2   2      169.09      163.26      3.03 o 
  -5  -2   2      197.23      182.33      3.22 o 
  -4  -2   2      212.59      191.23      2.28 o 
  -3  -2   2     1077.50     1033.29     11.59 o 
  -2  -2   2      213.08      188.61      4.47 o 
  -1  -2   2       95.58      114.56      3.19 o 
   0  -2   2       52.02       45.94      1.97 o 
   1  -2   2        6.55        3.30      0.42 o 
   2  -2   2     2424.80     2345.68     14.23 o 
   3  -2   2       11.23       12.45      1.30 o 
   4  -2   2      357.58      323.23      5.94 o 
   5  -2   2      207.53      190.76      2.50 o 
   6  -2   2      189.75      178.19      2.64 o 
   7  -2   2        5.26        6.88      0.67 o 
   8  -2   2       17.65       16.70      1.22 o 
   9  -2   2       39.40       40.05      2.11 o 
  -9  -1   2        6.20        6.76      1.19 o 
  -8  -1   2      307.27      329.19      4.74 o 
  -7  -1   2      283.81      295.92      4.11 o 
  -6  -1   2        1.47        1.80      0.41 o 
  -5  -1   2      387.32      361.81      3.13 o 
  -4  -1   2       68.38       73.70      3.30 o 
  -3  -1   2       30.34       38.77      2.19 o 
  -2  -1   2      468.03      402.85      6.16 o 
  -1  -1   2    10144.72     9384.33     28.46 o 
   0  -1   2     1418.48     1358.59      8.70 o 
   1  -1   2     6864.10     7253.58    149.51 o 
   2  -1   2     1439.66     1304.91     10.53 o 
   3  -1   2      404.06      373.92      6.82 o 
   4  -1   2      291.59      308.84      7.27 o 
   5  -1   2     1584.93     1504.93      6.94 o 
   6  -1   2       41.82       39.47      1.25 o 
   7  -1   2        0.86        1.69      0.47 o 
   8  -1   2        0.63        0.54      0.70 o 
   9  -1   2        2.17        2.10      0.69 o 
  -9   0   2      164.00      161.47      4.77 o 
  -8   0   2        0.17        0.46      1.29 o 
  -7   0   2      419.88      403.42      5.81 o 
  -6   0   2       42.42       38.79      1.14 o 
  -5   0   2      238.36      230.70      2.25 o 
  -4   0   2      236.10      215.60      5.91 o 
  -3   0   2       48.77       48.66      2.55 o 
  -2   0   2     3440.67     3291.78     18.87 o 
  -1   0   2     8932.43     8334.41     27.24 o 
   0   0   2     1261.73     1195.23      7.39 o 
   1   0   2     2768.09     2648.47    113.47 o 
   2   0   2     3597.17     3329.72     17.06 o 
   3   0   2       19.29       23.67      1.04 o 
   4   0   2       15.09       15.01      1.21 o 
   5   0   2      315.82      326.55      2.99 o 
   6   0   2     2340.82     2342.05      9.80 o 
   7   0   2        3.73        4.89      0.93 o 
   8   0   2        6.74        5.51      0.74 o 
   9   0   2        0.08        0.02      0.55 o 
  10   0   2        2.42        2.18      1.01 o 
  -9   1   2       30.81       34.18      2.81 o 
  -8   1   2       60.08       55.39      2.51 o 
  -7   1   2      244.11      239.35      4.54 o 
  -6   1   2       78.97       84.17      1.89 o 
  -5   1   2       30.49       28.79      0.92 o 
  -4   1   2     1408.25     1411.51     16.47 o 
  -3   1   2      614.90      615.29      5.16 o 
  -2   1   2     4260.55     3879.99     14.91 o 
  -1   1   2     8558.15     8331.51     21.82 o 
   0   1   2      123.36      118.09      2.14 o 
   1   1   2      522.69      444.10     16.62 o 
   3   1   2      336.94      305.65      6.06 o 
   4   1   2       85.68       97.27      4.15 o 
   5   1   2      395.50      397.85      3.03 o 
   6   1   2      161.33      155.77      1.94 o 
   7   1   2       76.33       73.31      3.48 o 
   8   1   2       48.29       47.95      3.07 o 
   9   1   2       35.25       37.24      1.86 o 
  10   1   2       22.14       24.18      2.01 o 
  -9   2   2       15.47       16.50      1.52 o 
  -8   2   2       64.34       59.32      2.54 o 
  -7   2   2      102.12       97.06      2.84 o 
  -6   2   2       45.30       43.08      1.80 o 
  -5   2   2      109.49      106.37      1.80 o 
  -4   2   2      435.19      464.57     28.33 o 
  -3   2   2     1524.60     1659.23     12.75 o 
  -2   2   2       43.32       52.36      2.17 o 
  -1   2   2     2147.38     2064.81     12.88 o 
   0   2   2       42.24       34.78      1.54 o 
   1   2   2      567.06      507.98     10.11 o 
   2   2   2     9584.98     9749.32     35.79 o 
   3   2   2       11.52        8.48      1.07 o 
   4   2   2        6.96        5.24      0.82 o 
   5   2   2      767.61      773.01      5.22 o 
   6   2   2      352.93      344.96      3.07 o 
   7   2   2       49.88       55.03      2.40 o 
   8   2   2        4.93        3.47      1.02 o 
   9   2   2       33.50       31.10      1.77 o 
  10   2   2      145.97      144.95      6.31 o 
  -9   3   2        3.07        3.29      0.74 o 
  -8   3   2      224.38      218.59      5.02 o 
  -7   3   2      207.13      213.42      4.19 o 
  -6   3   2        3.91        6.35      0.86 o 
  -5   3   2      217.31      196.20      4.45 o 
  -4   3   2     2029.41     2032.65     11.77 o 
  -3   3   2      545.01      563.85      9.00 o 
  -2   3   2       22.35       19.88      1.62 o 
  -1   3   2      417.55      440.21      7.00 o 
   0   3   2       43.01       39.83      2.00 o 
   1   3   2      499.48      486.59      3.87 o 
   2   3   2      137.03      121.53      3.23 o 
   3   3   2      106.80       99.87      3.37 o 
   4   3   2        0.58        0.45      1.31 o 
   5   3   2       45.92       50.65      1.01 o 
   6   3   2       49.79       51.06      1.39 o 
   7   3   2        0.46        1.64      0.90 o 
   8   3   2      294.95      304.10      6.00 o 
   9   3   2       38.11       43.12      2.05 o 
  -9   4   2       27.88       33.39      2.45 o 
  -8   4   2        3.57        3.12      0.79 o 
  -7   4   2        0.00        0.51      0.58 o 
  -6   4   2       13.41       15.11      0.98 o 
  -5   4   2       62.49       69.75      2.31 o 
  -4   4   2      223.87      205.46      5.95 o 
  -3   4   2      236.42      215.47      6.37 o 
  -2   4   2        1.75        0.38      0.48 o 
  -1   4   2        3.24        2.48      0.84 o 
   0   4   2      175.74      187.60      7.22 o 
   1   4   2       68.00       64.75      2.75 o 
   2   4   2     1299.67     1365.96     22.68 o 
   3   4   2      232.84      234.37      4.89 o 
   4   4   2       98.81       91.15      1.97 o 
   5   4   2      176.87      202.00      2.35 o 
   6   4   2       92.66       96.62      2.08 o 
   7   4   2      158.46      173.78      8.69 o 
   8   4   2      212.70      222.24      7.16 o 
   9   4   2       71.73       78.14      2.43 o 
  -8   5   2       36.17       47.45      3.53 o 
  -7   5   2       47.37       59.05      2.71 o 
  -6   5   2       20.93       22.03      1.35 o 
  -5   5   2       54.50       52.71      2.40 o 
  -4   5   2        1.48        3.53      0.46 o 
  -3   5   2      218.08      217.52      4.62 o 
  -2   5   2      168.13      165.17      3.27 o 
  -1   5   2       23.94       22.33      2.15 o 
   0   5   2      713.89      721.73     11.26 o 
   1   5   2       80.36       98.79      3.92 o 
   2   5   2     1862.90     1944.57     15.69 o 
   3   5   2      143.68      146.57      2.95 o 
   4   5   2       45.62       51.41      1.45 o 
   5   5   2      315.03      310.15      3.20 o 
   6   5   2       94.59      101.33      2.22 o 
   7   5   2      447.78      452.44      9.10 o 
   8   5   2      100.25      106.00      4.44 o 
   9   5   2       71.30       67.26      2.46 o 
  -8   6   2       40.39       56.02      4.71 o 
  -7   6   2       65.74       71.77      3.22 o 
  -6   6   2      180.87      158.78      7.63 o 
  -5   6   2       46.14       51.06      4.24 o 
  -4   6   2      210.16      214.19      3.26 o 
  -3   6   2      256.28      258.48      3.50 o 
  -2   6   2      143.43      145.66      3.31 o 
  -1   6   2      103.23      102.42      3.16 o 
   0   6   2      183.52      165.62      3.15 o 
   1   6   2     1036.10     1094.39      8.06 o 
   2   6   2       86.38       93.95      1.83 o 
   3   6   2       22.29       26.93      1.17 o 
   4   6   2       55.99       56.93      3.20 o 
   5   6   2      178.84      176.10      3.62 o 
   6   6   2       16.68       18.43      1.16 o 
   7   6   2       76.40       88.79      5.57 o 
   8   6   2      111.51      116.50      5.51 o 
  -7   7   2        8.43       13.64      1.18 o 
  -6   7   2       13.29       13.11      0.88 o 
  -5   7   2        1.06        0.42      0.57 o 
  -4   7   2      789.92      803.59      6.62 o 
  -3   7   2     2904.40     2975.92     22.14 o 
  -2   7   2       58.67       58.12      1.36 o 
  -1   7   2       21.80       19.79      0.83 o 
   0   7   2       22.70       17.99      0.98 o 
   1   7   2      135.82      137.47      5.66 o 
   2   7   2      251.37      252.56      4.47 o 
   3   7   2      418.24      429.62      6.76 o 
   4   7   2      138.35      142.04      4.31 o 
   5   7   2      384.39      395.17      5.92 o 
   6   7   2       81.72       84.60      3.56 o 
   7   7   2        4.60        7.22      1.99 o 
   8   7   2        0.71        1.27      0.94 o 
  -6   8   2       91.21       96.68      2.76 o 
  -5   8   2        6.56        6.66      1.29 o 
  -4   8   2       38.06       38.05      2.80 o 
  -3   8   2      844.50      886.75     13.18 o 
  -2   8   2       47.44       46.78      1.37 o 
  -1   8   2      382.61      387.53      6.12 o 
   0   8   2        6.20        3.92      0.43 o 
   1   8   2        9.77        7.35      0.73 o 
   2   8   2       20.70       23.87      1.58 o 
   3   8   2        0.19        0.33      0.43 o 
   4   8   2        0.53        0.67      0.70 o 
   5   8   2        0.79        0.22      0.48 o 
   6   8   2      377.32      380.00      8.46 o 
   7   8   2       11.79        9.22      1.77 o 
  -6   9   2        1.90        2.14      1.00 o 
  -5   9   2        0.01       -0.34      0.61 o 
  -4   9   2       21.68       18.68      1.94 o 
  -3   9   2      492.17      458.65     27.04 o 
  -2   9   2       58.03       60.09      1.75 o 
  -1   9   2      137.26      145.13      3.28 o 
   0   9   2       27.42       32.01      1.52 o 
   1   9   2       45.42       41.13      1.61 o 
   2   9   2        0.01        0.55      0.60 o 
   3   9   2       45.25       48.93      2.24 o 
   4   9   2       11.47       10.13      1.53 o 
   5   9   2      177.24      198.60      5.25 o 
   6   9   2        1.06        1.59      1.81 o 
  -4  10   2        9.95        9.59      1.75 o 
  -3  10   2       13.14       15.13      1.29 o 
  -2  10   2       18.04       18.29      1.24 o 
  -1  10   2      134.67      128.39      3.42 o 
   0  10   2       10.65       11.65      0.83 o 
   1  10   2      585.84      584.45      9.10 o 
   2  10   2        0.03        0.10      0.47 o 
   3  10   2       34.07       37.32      2.54 o 
   4  10   2       10.90       13.49      0.94 o 
   5  10   2        3.17        4.39      1.27 o 
  -2  11   2        0.31        0.26      0.41 o 
  -1  11   2       27.18       25.29      1.74 o 
   0  11   2        9.68       10.30      1.26 o 
   1  11   2       82.22       85.02      2.88 o 
   2  11   2        7.95        6.16      0.84 o 
   3  11   2        1.57        0.68      0.39 o 
  -3 -10   3       12.02        9.59      1.40 o 
  -2 -10   3      121.15      110.66      3.90 o 
  -1 -10   3        9.24       11.88      0.80 o 
   0 -10   3      195.65      169.78      2.67 o 
   1 -10   3       16.74       19.66      1.06 o 
   2 -10   3        0.02       -0.13      0.30 o 
   3 -10   3      161.47      154.20     10.52 o 
   4 -10   3       37.64       39.64      2.04 o 
  -4  -9   3      113.22      100.08      3.86 o 
  -3  -9   3        1.52        2.11      0.56 o 
  -2  -9   3       40.60       41.18      2.24 o 
  -1  -9   3       26.73       24.62      2.84 o 
   0  -9   3        1.57        2.04      1.12 o 
   1  -9   3        7.31        9.25      1.05 o 
   2  -9   3      265.24      254.16      4.95 o 
   3  -9   3       54.86       57.81      1.45 o 
   4  -9   3       36.18       45.71      1.40 o 
   5  -9   3        3.75        2.43      0.39 o 
  -5  -8   3        7.47        6.30      0.63 o 
  -4  -8   3       58.19       55.50      2.89 o 
  -3  -8   3     2229.73     2178.38     26.93 o 
  -2  -8   3      443.76      436.07      8.30 o 
  -1  -8   3       57.65       58.90      3.01 o 
   0  -8   3      415.57      406.60      5.84 o 
   1  -8   3       84.66       80.03      3.22 o 
   2  -8   3       89.94       89.99      3.44 o 
   3  -8   3      860.27      785.00     43.47 o 
   4  -8   3      230.10      219.66      4.68 o 
   5  -8   3       96.90       83.30      2.03 o 
   6  -8   3      103.08      103.00      4.06 o 
   7  -8   3       20.83       17.21      1.42 o 
  -6  -7   3       10.42        8.84      0.88 o 
  -5  -7   3        9.68       10.43      0.87 o 
  -4  -7   3        7.45        7.09      0.74 o 
  -3  -7   3       59.07       56.43      3.12 o 
  -2  -7   3      469.60      463.01      8.52 o 
  -1  -7   3       19.92       23.31      1.93 o 
   0  -7   3      427.68      442.06      5.19 o 
   1  -7   3       44.15       48.81      2.03 o 
   2  -7   3       39.51       44.44      2.35 o 
   3  -7   3       47.88       38.63      2.37 o 
   4  -7   3        9.33       10.43      1.01 o 
   5  -7   3       19.08       15.15      1.12 o 
   6  -7   3       83.40       88.94      3.66 o 
   7  -7   3        0.02        0.26      0.36 o 
  -7  -6   3       98.64       86.02      4.37 o 
  -6  -6   3      120.57      121.12      2.33 o 
  -5  -6   3       16.87       16.36      0.95 o 
  -4  -6   3       11.95        9.13      0.97 o 
  -3  -6   3      270.62      260.71      3.82 o 
  -2  -6   3       20.56       19.74      1.47 o 
  -1  -6   3      267.80      269.94      6.22 o 
   0  -6   3        0.43        0.71      0.40 o 
   1  -6   3       24.68       26.45      1.40 o 
   2  -6   3       17.82       17.96      1.30 o 
   3  -6   3       10.29        8.30      0.97 o 
   4  -6   3       38.18       34.38      1.93 o 
   5  -6   3       30.68       34.65      1.66 o 
   6  -6   3        3.51        3.86      0.71 o 
   7  -6   3      127.51      126.11      2.58 o 
   8  -6   3        5.21        5.95      0.66 o 
  -8  -5   3        2.29        3.04      1.04 o 
  -7  -5   3      152.69      149.38      4.06 o 
  -6  -5   3       90.18       90.73      2.45 o 
  -5  -5   3      160.99      158.53      3.78 o 
  -4  -5   3       78.32       83.14      2.47 o 
  -3  -5   3       29.28       30.13      1.04 o 
  -2  -5   3       23.68       21.73      1.12 o 
  -1  -5   3       29.67       31.57      1.75 o 
   0  -5   3        0.37        1.08      0.72 o 
   1  -5   3       31.90       33.49      1.87 o 
   2  -5   3       68.50       71.80      4.25 o 
   3  -5   3      453.56      505.99      7.84 o 
   4  -5   3       21.07       26.24      1.32 o 
   5  -5   3       53.53       52.63      2.46 o 
   6  -5   3       68.42       70.49      2.06 o 
   7  -5   3      881.76      953.64      9.45 o 
   8  -5   3       25.86       23.66      1.32 o 
   9  -5   3        0.26       -0.43      0.77 o 
  -8  -4   3      125.13      119.41      4.49 o 
  -7  -4   3        1.99        1.20      0.53 o 
  -6  -4   3      325.37      308.90      6.59 o 
  -5  -4   3       85.35       85.23      2.32 o 
  -4  -4   3       48.49       55.45      1.49 o 
  -3  -4   3       25.24       24.83      1.02 o 
  -2  -4   3      166.85      165.50      5.52 o 
  -1  -4   3       25.87       30.99      2.16 o 
   0  -4   3       56.17       64.22      3.23 o 
   1  -4   3        2.69        2.93      0.94 o 
   2  -4   3     2524.13     3226.95     32.63 o 
   3  -4   3      468.48      558.69      8.71 o 
   4  -4   3       17.37       15.59      0.81 o 
   5  -4   3        0.50        0.58      0.30 o 
   6  -4   3      314.67      345.85      6.30 o 
   7  -4   3      403.93      420.12      4.44 o 
   8  -4   3       41.34       40.81      1.79 o 
   9  -4   3       21.14       18.98      2.05 o 
  -8  -3   3       13.28       13.75      1.12 o 
  -7  -3   3       59.01       55.46      1.93 o 
  -6  -3   3      267.27      253.73      4.00 o 
  -5  -3   3       47.24       49.83      1.64 o 
  -4  -3   3       71.44       62.45      1.49 o 
  -3  -3   3     1576.98     1735.56     29.07 o 
  -2  -3   3      212.40      193.32      5.46 o 
  -1  -3   3       63.96       60.32      2.92 o 
   0  -3   3        3.71        4.06      0.87 o 
   1  -3   3     1047.95     1130.16     21.90 o 
   2  -3   3      275.73      323.78      5.48 o 
   3  -3   3     2140.90     2340.68     17.87 o 
   4  -3   3      109.21      114.29      2.52 o 
   5  -3   3       83.73       84.57      1.32 o 
   6  -3   3     1194.63     1199.74     10.10 o 
   7  -3   3       35.05       36.15      1.36 o 
   8  -3   3      628.70      660.53     12.05 o 
   9  -3   3      138.47      148.13      4.56 o 
  -9  -2   3        1.88        2.28      1.02 o 
  -8  -2   3      715.42      720.97      9.85 o 
  -7  -2   3      418.74      423.96      5.43 o 
  -6  -2   3        0.85        0.65      0.52 o 
  -5  -2   3      173.56      168.75      3.28 o 
  -4  -2   3       25.37       32.18      0.85 o 
  -3  -2   3      265.21      289.03      6.73 o 
  -2  -2   3     3423.06     3358.16     21.36 o 
  -1  -2   3     1578.72     1484.82     12.77 o 
   0  -2   3     1869.09     1805.41     13.35 o 
   1  -2   3      681.45      655.58     10.09 o 
   2  -2   3      147.56      162.40      4.01 o 
   3  -2   3       89.38       85.58      3.44 o 
   4  -2   3        8.35        6.75      0.93 o 
   5  -2   3       40.66       38.22      1.14 o 
   6  -2   3       13.19       12.96      0.76 o 
   7  -2   3      269.52      264.27      4.79 o 
   8  -2   3      367.45      383.24      9.66 o 
   9  -2   3        0.18       -0.58      0.90 o 
  -9  -1   3        1.44        2.35      1.02 o 
  -8  -1   3      599.27      613.60      6.28 o 
  -7  -1   3       40.50       39.83      1.60 o 
  -6  -1   3       14.56       15.30      0.89 o 
  -5  -1   3      260.97      239.93      3.97 o 
  -4  -1   3        2.31        5.12      0.39 o 
  -3  -1   3      799.19      827.94     11.10 o 
  -2  -1   3      590.75      576.01      8.25 o 
  -1  -1   3     3311.45     3100.83     17.43 o 
   0  -1   3     1232.01     1115.99      9.19 o 
   1  -1   3      597.85      587.74      5.96 o 
   2  -1   3      414.43      422.69     19.21 o 
   3  -1   3      457.90      477.05      8.06 o 
   4  -1   3        0.02       -0.21      0.47 o 
   5  -1   3       45.16       43.60      1.27 o 
   6  -1   3      199.83      220.81      2.37 o 
   7  -1   3      256.11      263.72      3.16 o 
   8  -1   3        7.89        5.55      0.97 o 
   9  -1   3       25.33       24.41      1.49 o 
  -9   0   3        1.61        2.15      1.01 o 
  -8   0   3      285.30      287.94      7.81 o 
  -7   0   3        0.89        1.10      0.48 o 
  -6   0   3       93.85       85.89      1.75 o 
  -5   0   3       46.27       44.72      0.99 o 
  -4   0   3       66.32       59.80      3.04 o 
  -3   0   3     1711.72     1663.43     16.36 o 
  -2   0   3       97.81       89.17      3.35 o 
  -1   0   3     4441.65     4372.12     21.23 o 
   0   0   3     1145.77     1062.56      8.40 o 
   1   0   3      297.51      254.02      3.18 o 
   2   0   3     5563.80     5691.19     26.14 o 
   3   0   3       52.93       55.36      2.77 o 
   4   0   3      268.86      282.49      5.47 o 
   5   0   3        1.26        3.08      0.34 o 
   6   0   3      104.77       93.12      1.80 o 
   7   0   3      179.77      182.87      3.19 o 
   8   0   3        7.21       10.37      1.07 o 
   9   0   3       20.80       21.01      1.38 o 
  -9   1   3       77.08       79.86      3.71 o 
  -8   1   3        5.54        3.68      1.08 o 
  -7   1   3       45.36       44.99      2.23 o 
  -6   1   3      120.66      124.75      2.64 o 
  -5   1   3       49.84       49.07      1.14 o 
  -4   1   3      618.26      643.63      8.07 o 
  -3   1   3     1066.04     1128.23      7.55 o 
  -2   1   3      586.76      578.49      7.47 o 
  -1   1   3       33.89       27.03      1.30 o 
   0   1   3       80.38       59.31      1.81 o 
   1   1   3     1553.88     1544.62      8.22 o 
   2   1   3    19525.31    22030.47     56.45 o 
   3   1   3        1.02        2.86      0.79 o 
   4   1   3       22.30       26.24      1.71 o 
   5   1   3        0.18        1.77      0.28 o 
   6   1   3       49.27       35.31      1.06 o 
   7   1   3       46.33       45.93      2.01 o 
   8   1   3       62.03       61.09      2.46 o 
   9   1   3        0.25        0.06      0.65 o 
  10   1   3      116.21      125.74      5.27 o 
  -9   2   3        3.18        3.02      0.98 o 
  -8   2   3       59.08       53.57      2.39 o 
  -7   2   3        1.06        1.86      0.91 o 
  -6   2   3       23.36       23.44      1.22 o 
  -5   2   3       67.49       71.17      1.68 o 
  -4   2   3      189.43      186.53      6.91 o 
  -3   2   3      449.11      465.07      6.68 o 
  -2   2   3      941.15      864.90      8.67 o 
  -1   2   3        5.81       11.68      1.01 o 
   0   2   3      174.81      153.96      3.27 o 
   1   2   3       20.49       19.81      1.13 o 
   2   2   3     3008.90     3120.90     18.21 o 
   3   2   3      431.63      415.80      7.38 o 
   4   2   3       56.11       60.36      2.53 o 
   5   2   3      167.91      163.49      1.94 o 
   6   2   3       74.05       76.00      1.52 o 
   7   2   3       77.06       76.02      3.30 o 
   8   2   3      141.84      156.07      5.53 o 
   9   2   3       25.82       28.40      1.73 o 
  10   2   3        0.11        0.41      1.87 o 
  -9   3   3       48.61       42.67      2.39 o 
  -8   3   3      681.00      654.61      9.29 o 
  -7   3   3        6.97        6.84      0.91 o 
  -6   3   3       44.43       41.06      1.93 o 
  -5   3   3        3.32        1.44      0.37 o 
  -4   3   3       44.65       44.87      1.45 o 
  -3   3   3      718.91      673.09      9.49 o 
  -2   3   3     4430.74     4498.32     24.44 o 
  -1   3   3     1399.98     1369.19     12.47 o 
   0   3   3       44.89       48.07      2.20 o 
   1   3   3      437.60      424.32      5.62 o 
   2   3   3      258.55      259.84      3.22 o 
   3   3   3      195.63      192.81      4.96 o 
   4   3   3       23.73       19.95      1.49 o 
   5   3   3       57.02       56.05      1.17 o 
   6   3   3       20.83       14.02      0.75 o 
   7   3   3        7.26        5.79      0.78 o 
   8   3   3        5.19        4.69      1.07 o 
   9   3   3        2.66        3.25      0.84 o 
  -8   4   3       19.06       15.88      1.37 o 
  -7   4   3       63.73       56.13      2.15 o 
  -6   4   3        1.67        0.96      0.61 o 
  -5   4   3      524.12      510.33      7.26 o 
  -4   4   3       13.79       16.86      1.01 o 
  -3   4   3        4.36        2.81      0.35 o 
  -2   4   3      159.70      174.38      5.37 o 
  -1   4   3      147.50      130.64      4.43 o 
   0   4   3      201.32      213.96      5.37 o 
   1   4   3     1458.88     1562.09     26.34 o 
   2   4   3      988.57     1088.39     15.92 o 
   3   4   3       36.92       38.04      2.10 o 
   4   4   3      228.80      209.01      3.05 o 
   5   4   3       22.23       19.39      0.79 o 
   6   4   3      328.01      341.79      5.35 o 
   7   4   3      160.99      176.01      3.20 o 
   8   4   3      139.37      145.68      5.02 o 
   9   4   3        0.49        0.41      0.73 o 
  -8   5   3        1.33        1.79      1.15 o 
  -7   5   3       41.50       50.87      2.10 o 
  -6   5   3       24.47       25.12      1.89 o 
  -5   5   3       25.77       24.89      1.70 o 
  -4   5   3       52.43       49.29      1.82 o 
  -3   5   3        0.00        0.51      0.23 o 
  -2   5   3       12.50       12.29      0.58 o 
  -1   5   3       60.69       56.82      3.31 o 
   0   5   3        4.27        3.64      0.90 o 
   1   5   3       45.59       38.68      2.46 o 
   2   5   3     1748.62     1890.91     15.47 o 
   3   5   3      122.43      136.34      2.87 o 
   4   5   3        0.02        1.84      0.55 o 
   5   5   3       72.02       74.17      1.80 o 
   6   5   3      221.24      228.07      3.59 o 
   7   5   3       37.49       35.77      1.60 o 
   8   5   3       54.52       57.23      4.40 o 
   9   5   3      106.75      109.20      2.56 o 
  -8   6   3       30.44       33.19      2.19 o 
  -7   6   3        4.54        2.06      0.50 o 
  -6   6   3       29.18       28.76      1.65 o 
  -5   6   3       15.98       19.31      2.27 o 
  -4   6   3      128.86      115.94      3.61 o 
  -3   6   3      456.02      456.17      5.30 o 
  -2   6   3        0.17        0.61      0.21 o 
  -1   6   3        0.02        0.53      0.37 o 
   0   6   3       27.05       22.44      0.77 o 
   1   6   3       68.79       60.01      2.73 o 
   2   6   3     2264.54     2371.21     24.89 o 
   3   6   3       13.62       17.24      1.02 o 
   4   6   3        7.54       11.02      0.79 o 
   5   6   3      107.66      104.67      2.56 o 
   6   6   3      113.43      114.51      3.18 o 
   7   6   3      224.24      243.94      5.86 o 
   8   6   3       11.88       13.74      1.07 o 
  -7   7   3       25.52       25.77      1.19 o 
  -6   7   3        9.63       10.33      0.82 o 
  -5   7   3       19.90       22.19      1.61 o 
  -4   7   3       23.88       27.88      1.84 o 
  -3   7   3     3828.56     3844.41     17.18 o 
  -2   7   3      409.81      415.67      7.71 o 
  -1   7   3        0.43        1.21      0.27 o 
   0   7   3       86.01       76.59      1.64 o 
   1   7   3      188.69      177.17      4.63 o 
   2   7   3      188.34      195.44      3.99 o 
   3   7   3       13.63       15.19      1.07 o 
   4   7   3      135.68      138.40      4.01 o 
   5   7   3      459.32      438.09      6.44 o 
   6   7   3      166.18      168.96      4.77 o 
   7   7   3      231.58      247.74      5.04 o 
   8   7   3       13.34       11.37      1.01 o 
  -6   8   3        0.91        0.59      0.40 o 
  -5   8   3       82.22       90.43      2.97 o 
  -4   8   3       40.74       38.06      3.06 o 
  -3   8   3       26.17       30.86      1.82 o 
  -2   8   3       14.68       16.46      0.97 o 
  -1   8   3      233.93      230.21      2.95 o 
   0   8   3     1080.49     1107.87     26.83 o 
   1   8   3        5.06        4.58      0.52 o 
   2   8   3       80.13       70.42      2.66 o 
   3   8   3        6.82        4.14      0.68 o 
   4   8   3       51.58       45.58      2.45 o 
   5   8   3        1.76        1.88      0.58 o 
   6   8   3       61.59       64.88      2.00 o 
   7   8   3       10.93        9.03      1.84 o 
  -5   9   3        6.05        5.85      0.52 o 
  -4   9   3       16.08       17.22      1.56 o 
  -3   9   3        9.45        7.79      1.96 o 
  -2   9   3        7.56        8.09      0.89 o 
  -1   9   3      143.70      149.22      4.25 o 
   0   9   3        6.49        5.99      0.67 o 
   1   9   3        1.90        0.36      0.37 o 
   2   9   3        3.02        5.46      1.21 o 
   3   9   3       58.89       54.08      3.30 o 
   4   9   3      192.93      194.35      6.78 o 
   5   9   3      163.05      160.07      3.49 o 
   6   9   3        3.66        1.21      0.69 o 
  -4  10   3        1.15        2.73      0.70 o 
  -3  10   3       30.54       33.03      1.89 o 
  -2  10   3        5.89        4.82      0.74 o 
  -1  10   3       13.89       12.92      1.69 o 
   0  10   3       10.97        9.54      1.00 o 
   1  10   3       49.35       46.00      1.76 o 
   2  10   3        6.55        2.95      1.20 o 
   3  10   3       50.17       43.99      3.79 o 
   4  10   3        7.85        8.64      0.95 o 
   5  10   3        5.95        5.97      1.40 o 
  -2  11   3       38.40       38.16      2.17 o 
  -1  11   3        0.24        1.11      0.52 o 
   0  11   3       16.03       14.27      1.49 o 
   1  11   3        0.07        0.59      0.46 o 
   2  11   3       48.59       64.21      3.43 o 
   3  11   3       34.14       32.02      1.62 o 
  -2 -10   4        1.08        1.49      0.74 o 
  -1 -10   4       78.79       70.35      2.27 o 
   0 -10   4        3.96        3.17      0.71 o 
   1 -10   4        1.19        0.49      0.48 o 
   2 -10   4       58.03       56.54      1.52 o 
   3 -10   4        0.40        0.05      0.24 o 
  -4  -9   4       46.89       37.23      7.95 o 
  -3  -9   4       59.26       63.50      4.13 o 
  -2  -9   4       47.11       47.92      2.25 o 
  -1  -9   4       54.61       56.60      3.98 o 
   0  -9   4       58.39       55.69      4.03 o 
   1  -9   4        0.03        0.41      0.85 o 
   2  -9   4       13.15       12.67      1.20 o 
   3  -9   4      133.88      131.74      4.16 o 
   4  -9   4        6.63        8.52      0.62 o 
   5  -9   4        1.76        1.98      0.39 o 
  -5  -8   4      110.71      102.53      3.14 o 
  -4  -8   4       31.98       33.77      2.17 o 
  -3  -8   4      167.19      165.99      3.57 o 
  -2  -8   4      595.34      597.99      9.46 o 
  -1  -8   4      220.39      212.65      5.54 o 
   0  -8   4       79.71       86.83      3.40 o 
   1  -8   4      266.99      254.09     16.97 o 
   2  -8   4        0.51        0.36      0.54 o 
   3  -8   4      149.94      136.29      4.47 o 
   4  -8   4       33.25       31.88      1.58 o 
   5  -8   4       11.96       10.93      0.76 o 
   6  -8   4        0.29        0.23      0.33 o 
  -6  -7   4       18.42       18.08      1.06 o 
  -5  -7   4       19.54       20.25      1.10 o 
  -4  -7   4      262.93      255.77      3.90 o 
  -3  -7   4       28.44       29.64      2.33 o 
  -2  -7   4      292.46      298.01      9.74 o 
  -1  -7   4     1056.69     1095.99     13.45 o 
   0  -7   4       81.79       81.54      2.38 o 
   1  -7   4        0.67        2.24      0.76 o 
   2  -7   4        6.20        6.81      1.12 o 
   3  -7   4      207.63      166.54      8.15 o 
   4  -7   4       82.02       81.92      4.10 o 
   5  -7   4      323.00      309.35      5.85 o 
   6  -7   4      223.27      220.27      6.19 o 
   7  -7   4        6.25        7.83      0.61 o 
  -7  -6   4       99.49       87.79      3.96 o 
  -6  -6   4       11.63       11.87      0.75 o 
  -5  -6   4       72.81       64.77      1.79 o 
  -4  -6   4       19.96       18.39      1.32 o 
  -3  -6   4       50.84       55.79      2.40 o 
  -2  -6   4        3.16        3.34      0.55 o 
  -1  -6   4     2733.61     2777.85     17.89 o 
   0  -6   4       59.73       58.71      2.22 o 
   1  -6   4       80.22       82.28      2.56 o 
   2  -6   4      391.67      418.85     10.06 o 
   3  -6   4      288.54      302.59      5.34 o 
   4  -6   4       44.54       35.56      2.01 o 
   5  -6   4        0.50        0.03      0.59 o 
   6  -6   4       82.79       85.41      3.37 o 
   7  -6   4        0.89        0.77      0.37 o 
   8  -6   4        0.06        0.45      0.36 o 
  -7  -5   4       76.60       74.42      4.38 o 
  -6  -5   4       74.03       66.58      1.82 o 
  -5  -5   4      137.60      137.29      3.52 o 
  -4  -5   4       43.99       39.41      1.52 o 
  -3  -5   4       72.78       69.86      1.88 o 
  -2  -5   4      596.68      626.80      5.13 o 
  -1  -5   4       14.21       15.48      1.10 o 
   0  -5   4        0.11        0.16      0.36 o 
   1  -5   4      152.88      173.54      8.25 o 
   2  -5   4       24.23       33.91      4.06 o 
   3  -5   4        0.07        0.19      0.36 o 
   4  -5   4       34.99       31.31      1.52 o 
   5  -5   4      187.66      176.06      4.05 o 
   6  -5   4      242.83      237.98      4.73 o 
   7  -5   4      196.78      200.06      6.98 o 
   8  -5   4       53.08       50.68      2.42 o 
   9  -5   4       35.03       35.65      2.37 o 
  -8  -4   4        1.62        2.04      0.59 o 
  -7  -4   4      437.50      422.94      5.62 o 
  -6  -4   4       36.29       36.64      2.03 o 
  -5  -4   4      242.44      221.90      5.26 o 
  -4  -4   4        7.53        5.09      0.60 o 
  -3  -4   4        0.09        0.98      0.38 o 
  -2  -4   4       50.23       43.98      1.28 o 
  -1  -4   4       77.48       60.72      2.20 o 
   0  -4   4      199.31      206.39      6.12 o 
   1  -4   4      260.32      284.96      7.01 o 
   2  -4   4       73.86       58.71      2.79 o 
   3  -4   4      116.47      141.82      3.11 o 
   4  -4   4        0.80        0.44      0.41 o 
   5  -4   4       61.47       61.14      2.29 o 
   6  -4   4       50.23       44.81      1.50 o 
   7  -4   4      690.12      680.46     21.76 o 
   8  -4   4      453.07      492.11      6.45 o 
   9  -4   4      174.18      169.15      5.64 o 
  -8  -3   4       64.77       61.06      2.43 o 
  -7  -3   4       77.48       74.25      2.15 o 
  -6  -3   4      122.51      118.43      3.16 o 
  -5  -3   4      290.88      283.14      4.77 o 
  -4  -3   4       29.37       29.01      0.97 o 
  -3  -3   4      147.53      193.00      3.25 o 
  -2  -3   4       19.83       34.14      2.56 o 
  -1  -3   4       86.76       95.91      3.97 o 
   0  -3   4      178.44      177.89      5.10 o 
   1  -3   4      292.32      306.11      4.33 o 
   2  -3   4       71.91       62.83      2.79 o 
   3  -3   4      583.76      613.06      9.61 o 
   4  -3   4        2.57        6.20      0.51 o 
   5  -3   4       18.72       17.12      0.66 o 
   6  -3   4       63.82       62.62      1.78 o 
   7  -3   4     1007.27     1030.86     12.42 o 
   8  -3   4        2.00        1.70      0.65 o 
   9  -3   4      188.96      204.69      5.18 o 
  -8  -2   4      222.77      228.09      5.73 o 
  -7  -2   4      275.99      269.41      3.85 o 
  -6  -2   4        5.11        5.54      0.83 o 
  -5  -2   4        0.20        0.24      0.28 o 
  -4  -2   4      305.50      270.10      3.56 o 
  -3  -2   4       11.30       10.52      1.01 o 
  -2  -2   4     3004.90     2991.33     22.11 o 
  -1  -2   4      217.38      190.41      5.12 o 
   0  -2   4       22.58       28.72      1.89 o 
   1  -2   4       35.51       32.85      1.48 o 
   2  -2   4        0.00        1.05      1.17 o 
   3  -2   4      367.27      338.75      7.25 o 
   4  -2   4       16.92       21.54      1.64 o 
   5  -2   4        0.12        1.70      0.39 o 
   6  -2   4       10.70        9.15      0.73 o 
   7  -2   4        1.64        2.37      0.63 o 
   8  -2   4        2.60        3.32      0.78 o 
   9  -2   4      108.51      112.26      4.06 o 
  -8  -1   4       47.10       46.59      1.69 o 
  -7  -1   4      120.63      126.09      2.73 o 
  -6  -1   4      783.21      773.46     14.74 o 
  -5  -1   4       79.58       76.58      1.64 o 
  -4  -1   4      113.17      103.68      1.87 o 
  -3  -1   4        2.31        2.36      0.81 o 
  -2  -1   4      892.89      789.87     10.81 o 
  -1  -1   4     3462.88     3468.91     20.65 o 
   0  -1   4      512.61      402.11      6.17 o 
   1  -1   4     1933.61     1866.10     12.23 o 
   2  -1   4       28.71       29.85      1.20 o 
   3  -1   4       16.26       40.03      2.52 o 
   4  -1   4      186.47      191.56      4.73 o 
   5  -1   4      303.52      320.65      4.11 o 
   6  -1   4      157.02      155.70      2.36 o 
   7  -1   4      563.00      557.24      5.08 o 
   8  -1   4       11.58       10.72      1.06 o 
   9  -1   4       79.15       80.40      6.63 o 
  -9   0   4       59.76       66.76      3.12 o 
  -8   0   4       20.83       18.46      1.38 o 
  -7   0   4       28.36       29.65      1.19 o 
  -6   0   4     1694.68     1723.55     19.16 o 
  -5   0   4      139.50      127.84      2.12 o 
  -4   0   4      118.57      101.63      1.80 o 
  -3   0   4     3236.80     3110.35     24.21 o 
  -2   0   4     1296.24     1250.26     13.71 o 
  -1   0   4     1913.50     1727.84     14.39 o 
   0   0   4      143.48      131.50      3.38 o 
   1   0   4     2291.06     2094.17     11.63 o 
   2   0   4     3337.39     3513.73     79.18 o 
   3   0   4      475.29      515.75      8.97 o 
   4   0   4     1224.65     1268.22     12.17 o 
   5   0   4        8.71        8.57      0.63 o 
   6   0   4       79.59       90.41      1.59 o 
   7   0   4       48.97       46.82      1.44 o 
   8   0   4       27.52       26.78      1.60 o 
   9   0   4       29.51       33.40      1.43 o 
  -9   1   4        4.11        5.48      1.10 o 
  -8   1   4       21.52       19.03      1.82 o 
  -7   1   4       56.48       55.08      1.87 o 
  -6   1   4        7.68        8.80      0.75 o 
  -5   1   4      192.87      182.94      3.08 o 
  -4   1   4       55.43       55.09      1.46 o 
  -3   1   4      663.37      660.93     11.66 o 
  -2   1   4     4439.79     4346.07     63.77 o 
  -1   1   4       25.96       24.39      1.09 o 
   0   1   4      551.38      528.01      7.16 o 
   1   1   4      583.01      573.15      5.99 o 
   2   1   4     3284.14     3432.49     63.65 o 
   3   1   4      528.49      557.81      9.41 o 
   4   1   4     1500.37     1545.56     13.37 o 
   5   1   4      440.66      426.09      3.81 o 
   6   1   4       64.73       70.66      1.50 o 
   7   1   4       53.21       58.57      2.04 o 
   8   1   4      265.37      278.09      5.09 o 
   9   1   4       20.12       22.81      1.52 o 
  10   1   4       92.73       89.64      2.43 o 
  -9   2   4        4.15        7.51      1.16 o 
  -8   2   4        1.45        2.12      0.95 o 
  -7   2   4        0.26        1.89      0.66 o 
  -6   2   4      140.26      136.69      2.81 o 
  -5   2   4       10.00        9.15      0.74 o 
  -4   2   4       78.29       81.63      1.63 o 
  -3   2   4        8.88        7.06      0.75 o 
  -2   2   4     2853.25     2942.79     17.32 o 
  -1   2   4      192.92      203.08      4.25 o 
   0   2   4      161.64      157.18      3.62 o 
   1   2   4     3329.41     3204.90     16.05 o 
   2   2   4     1580.49     1688.97     16.14 o 
   3   2   4       28.36       32.68      2.30 o 
   4   2   4     1804.05     1959.92     15.09 o 
   5   2   4      718.46      717.63      8.05 o 
   6   2   4        0.89        0.79      0.35 o 
   7   2   4        1.41        3.19      0.50 o 
   8   2   4      319.55      328.69      9.12 o 
   9   2   4        2.46        3.37      0.82 o 
  10   2   4       92.11       87.67      2.52 o 
  -8   3   4       73.25       66.47      3.56 o 
  -7   3   4       21.00       22.84      1.46 o 
  -6   3   4       11.70       11.00      1.10 o 
  -5   3   4      374.99      374.98      3.93 o 
  -4   3   4        4.18        4.81      0.46 o 
  -3   3   4        7.33       11.91      1.30 o 
  -2   3   4     2761.81     2900.11     19.31 o 
  -1   3   4       86.51       95.89      3.31 o 
   0   3   4      462.96      419.87      6.59 o 
   1   3   4     1767.91     1808.73     13.25 o 
   2   3   4     1143.69     1096.11      7.57 o 
   3   3   4       24.43       20.06      1.79 o 
   4   3   4     2958.90     3238.86     21.88 o 
   5   3   4       37.22       37.98      1.11 o 
   6   3   4        0.32        0.21      0.39 o 
   7   3   4      106.12      111.71      2.59 o 
   8   3   4       76.05       87.87      3.30 o 
   9   3   4       17.11       17.13      1.39 o 
  -8   4   4       51.14       52.48      2.34 o 
  -7   4   4       62.22       49.61      2.37 o 
  -6   4   4        3.05        2.01      0.54 o 
  -5   4   4      245.62      245.01      9.18 o 
  -4   4   4       24.45       25.83      0.96 o 
  -3   4   4      358.25      316.68      4.85 o 
  -2   4   4      646.54      616.54      9.93 o 
  -1   4   4       25.90       32.31      2.21 o 
   0   4   4        4.48        1.98      0.67 o 
   1   4   4     1544.42     1639.88     10.24 o 
   2   4   4        1.84        6.77      3.84 o 
   3   4   4     1769.86     1846.08     16.09 o 
   4   4   4       16.52       14.20      0.74 o 
   5   4   4       31.77       41.65      1.14 o 
   6   4   4       70.32       67.88      2.12 o 
   7   4   4        0.24        0.83      0.72 o 
   8   4   4      307.64      320.69      5.56 o 
   9   4   4        2.33        4.17      0.72 o 
  -8   5   4       21.45       18.27      1.78 o 
  -7   5   4       30.96       38.05      1.76 o 
  -6   5   4       98.81       91.63      3.58 o 
  -5   5   4      233.50      269.98      4.65 o 
  -4   5   4       35.49       36.14      1.35 o 
  -3   5   4        3.14        2.92      0.47 o 
  -2   5   4      294.33      271.81      3.47 o 
  -1   5   4      395.11      390.68      4.79 o 
   0   5   4      948.70      945.18     12.57 o 
   1   5   4       39.18       37.85      2.41 o 
   2   5   4      985.35     1068.27      9.11 o 
   3   5   4       92.32       92.61      2.22 o 
   4   5   4      147.46      139.47      3.59 o 
   5   5   4       60.43       58.65      1.67 o 
   6   5   4       39.01       37.89      1.54 o 
   7   5   4      888.76      927.14      9.76 o 
   8   5   4      281.64      284.98      4.83 o 
   9   5   4       64.06       62.94      2.02 o 
  -7   6   4       24.57       21.81      1.23 o 
  -6   6   4       15.96       26.41      1.77 o 
  -5   6   4       38.98       42.80      1.67 o 
  -4   6   4       60.07       57.53      1.85 o 
  -3   6   4      401.84      397.20      5.15 o 
  -2   6   4        6.06        5.40      0.46 o 
  -1   6   4        2.10        3.95      0.38 o 
   0   6   4       50.76       54.62      1.30 o 
   1   6   4     1287.77     1324.03     16.54 o 
   2   6   4       42.38       37.86      1.46 o 
   3   6   4       59.05       70.88      2.04 o 
   4   6   4       60.10       65.69      1.93 o 
   5   6   4        0.94        1.12      0.39 o 
   6   6   4        9.69       13.12      0.86 o 
   7   6   4      115.41      116.92      2.67 o 
   8   6   4      443.65      443.02      5.60 o 
  -7   7   4        3.74        7.20      1.09 o 
  -6   7   4       12.26       10.28      0.79 o 
  -5   7   4        5.82        5.22      0.80 o 
  -4   7   4        0.20        1.01      0.76 o 
  -3   7   4      591.66      636.36     11.51 o 
  -2   7   4       13.34       14.34      1.06 o 
  -1   7   4      392.77      397.76      4.80 o 
   0   7   4        7.17        7.58      0.57 o 
   1   7   4       11.24       12.18      0.73 o 
   2   7   4        0.02       -0.12      0.44 o 
   3   7   4      125.43      149.54      3.25 o 
   4   7   4      123.31      124.19      3.34 o 
   5   7   4       10.58       10.36      0.89 o 
   6   7   4       11.90       11.20      0.72 o 
   7   7   4        0.10       -0.23      0.45 o 
   8   7   4        2.21        3.45      0.96 o 
  -6   8   4       18.57       22.87      1.27 o 
  -5   8   4        7.51        6.64      0.76 o 
  -4   8   4      178.93      186.20      8.92 o 
  -3   8   4       72.81       79.18      3.31 o 
  -2   8   4     2089.29     2171.74     17.65 o 
  -1   8   4      605.40      621.42     10.91 o 
   0   8   4        6.48        5.67      0.57 o 
   1   8   4       20.01       16.65      0.93 o 
   2   8   4      228.57      228.23      4.81 o 
   3   8   4      417.62      431.97      7.44 o 
   4   8   4       25.34       29.69      2.07 o 
   5   8   4      337.13      325.65      5.89 o 
   6   8   4       54.32       55.59      3.17 o 
   7   8   4       11.34       11.44      2.13 o 
  -5   9   4       39.17       35.63      1.83 o 
  -4   9   4      164.82      194.14      4.84 o 
  -3   9   4      174.24      181.34      3.75 o 
  -2   9   4        5.30        5.01      1.34 o 
  -1   9   4       85.62       83.90      3.19 o 
   0   9   4       21.40       25.33      1.42 o 
   1   9   4        3.79        2.71      0.47 o 
   2   9   4       11.05        7.07      1.36 o 
   3   9   4       16.74       23.93      2.33 o 
   4   9   4       19.66       14.95      1.87 o 
   5   9   4       52.56       54.98      2.13 o 
   6   9   4       19.38       22.05      1.32 o 
  -4  10   4        0.45        2.17      0.52 o 
  -3  10   4        7.96       10.21      1.28 o 
  -2  10   4        0.04        0.19      1.14 o 
  -1  10   4       62.69       60.74      3.41 o 
   0  10   4        0.39        0.32      0.73 o 
   1  10   4        0.00        0.42      0.59 o 
   2  10   4        0.08        0.42      0.65 o 
   3  10   4        1.79        1.67      0.73 o 
   4  10   4        7.43        5.28      0.62 o 
   5  10   4      109.87       85.12      4.66 o 
  -2  11   4        0.02        0.76      0.51 o 
  -1  11   4       18.41       19.33      1.57 o 
   0  11   4      162.24      177.80      5.05 o 
   1  11   4       59.23       56.77      2.89 o 
   2  11   4        1.34        0.69      0.46 o 
   3  11   4      162.45      133.56     12.39 o 
   0 -10   5       38.15       31.75      1.99 o 
   1 -10   5        2.92        0.42      0.98 o 
   2 -10   5       31.71       19.06      7.82 o 
  -3  -9   5       52.92       50.62      3.33 o 
  -2  -9   5        0.00       -0.05      0.35 o 
  -1  -9   5       90.18       88.00      4.58 o 
   0  -9   5       22.43       23.11      2.56 o 
   1  -9   5        8.63        6.75      0.87 o 
   2  -9   5      357.95      356.53     12.24 o 
   3  -9   5        2.53        4.65      0.74 o 
   4  -9   5       97.58       87.61      1.72 o 
   5  -9   5       25.14       17.69      1.55 o 
  -4  -8   5      270.57      277.78      5.87 o 
  -3  -8   5       65.95       65.44      2.96 o 
  -2  -8   5       74.17       77.25      3.32 o 
  -1  -8   5      188.05      189.17      5.05 o 
   0  -8   5        2.85        1.35      0.57 o 
   1  -8   5        1.73        1.43      0.73 o 
   2  -8   5      124.93      132.13      4.18 o 
   3  -8   5       70.66       52.03      2.62 o 
   4  -8   5      293.04      283.39      5.66 o 
   5  -8   5        8.55       11.41      0.92 o 
   6  -8   5       36.51       31.08      1.75 o 
  -5  -7   5       45.07       40.45      1.38 o 
  -4  -7   5        7.76       11.03      0.84 o 
  -3  -7   5       93.27       93.12      2.76 o 
  -2  -7   5       16.57       20.39      2.13 o 
  -1  -7   5     2046.83     2063.77     21.14 o 
   0  -7   5       57.25       61.25      2.31 o 
   1  -7   5       57.82       65.90      3.97 o 
   2  -7   5      197.50      184.24      4.04 o 
   3  -7   5       20.71       19.32      1.81 o 
   4  -7   5        6.31        5.51      1.12 o 
   5  -7   5        2.02       10.23      7.23 o 
   6  -7   5       22.29       18.99      1.21 o 
   7  -7   5        0.14        0.37      0.29 o 
  -6  -6   5      131.23      135.17      2.38 o 
  -5  -6   5       15.28       12.40      0.93 o 
  -4  -6   5        1.41        1.47      0.52 o 
  -3  -6   5       48.19       45.84      2.20 o 
  -2  -6   5      127.10      127.31      3.53 o 
  -1  -6   5     1962.24     2003.53     15.63 o 
   0  -6   5       80.00       86.64      2.78 o 
   1  -6   5       14.08       15.65      1.18 o 
   2  -6   5      180.81      178.99      5.10 o 
   3  -6   5       17.52       18.80      1.44 o 
   4  -6   5       10.38        7.26      0.94 o 
   5  -6   5       93.60       83.84      2.85 o 
   6  -6   5       40.47       39.69      1.89 o 
   7  -6   5        8.15        9.22      0.71 o 
   8  -6   5       21.81       20.23      1.28 o 
  -7  -5   5       92.91       88.24      2.62 o 
  -6  -5   5      161.00      153.74      2.91 o 
  -5  -5   5       83.94       83.95      2.75 o 
  -4  -5   5       47.26       48.26      1.94 o 
  -3  -5   5       13.86       12.97      0.88 o 
  -2  -5   5       31.36       29.14      1.18 o 
  -1  -5   5       55.14       51.19      2.08 o 
   0  -5   5       15.45       16.08      1.19 o 
   1  -5   5       42.46       40.98      1.70 o 
   2  -5   5        2.02        1.67      0.53 o 
   3  -5   5       77.23       81.98      3.81 o 
   4  -5   5        9.66        8.75      1.07 o 
   5  -5   5        0.01        0.31      0.54 o 
   6  -5   5      134.14      141.19      3.69 o 
   7  -5   5       18.61       19.46      1.64 o 
   8  -5   5        4.15        3.53      0.70 o 
  -7  -4   5      100.85       98.72      2.56 o 
  -6  -4   5        7.87        6.11      0.85 o 
  -5  -4   5      484.68      437.55      7.50 o 
  -4  -4   5       49.28       46.53      1.70 o 
  -3  -4   5        2.23        0.73      0.42 o 
  -2  -4   5       19.92       22.34      1.17 o 
  -1  -4   5       20.24       25.44      1.55 o 
   0  -4   5      233.70      261.30      4.73 o 
   1  -4   5      314.97      353.20      6.66 o 
   2  -4   5      209.49      223.07     13.05 o 
   3  -4   5        0.14        2.14      0.43 o 
   4  -4   5        1.86        0.77      0.38 o 
   5  -4   5      373.30      378.95      4.83 o 
   6  -4   5       21.15       22.71      1.31 o 
   7  -4   5      603.56      598.89     11.68 o 
   8  -4   5      373.04      384.87      5.15 o 
   9  -4   5      236.05      231.73      7.68 o 
  -8  -3   5       14.25       17.22      1.20 o 
  -7  -3   5        1.23        2.84      0.57 o 
  -6  -3   5      101.47       94.43      3.50 o 
  -5  -3   5        6.17        6.05      0.70 o 
  -4  -3   5        5.14        3.32      0.46 o 
  -3  -3   5      645.37      668.09      6.08 o 
  -2  -3   5      185.88      207.62      4.02 o 
  -1  -3   5     1145.10     1145.41     14.75 o 
   0  -3   5       17.36       20.93      1.98 o 
   1  -3   5      529.18      567.37      6.64 o 
   2  -3   5      333.16      362.43      5.13 o 
   3  -3   5      250.55      273.11      3.86 o 
   4  -3   5     1961.62     2138.55     23.41 o 
   5  -3   5       90.65       86.35      1.94 o 
   6  -3   5       56.93       59.37      1.72 o 
   7  -3   5      148.02      155.85      3.22 o 
   8  -3   5        5.56        4.46      0.72 o 
   9  -3   5     1070.08     1038.36     17.81 o 
  -8  -2   5        0.05        2.00      0.53 o 
  -7  -2   5        0.54        0.16      0.44 o 
  -6  -2   5        2.29        2.83      0.68 o 
  -5  -2   5       21.35       19.13      0.89 o 
  -4  -2   5      135.40      134.02      2.46 o 
  -3  -2   5      179.38      173.32      3.17 o 
  -2  -2   5      204.74      182.57      5.87 o 
  -1  -2   5     2122.29     2183.26     18.73 o 
   0  -2   5      398.95      387.17      7.35 o 
   1  -2   5      599.01      578.70      8.56 o 
   2  -2   5       98.81      100.49      2.62 o 
   3  -2   5      221.31      225.36      4.76 o 
   4  -2   5     1704.16     1849.17     10.76 o 
   5  -2   5      480.88      508.53      5.57 o 
   6  -2   5        9.67        8.85      0.65 o 
   7  -2   5        2.60        4.09      0.65 o 
   8  -2   5        8.75        5.31      0.93 o 
   9  -2   5       32.36       33.15      5.09 o 
  -8  -1   5       19.77       21.62      1.10 o 
  -7  -1   5       87.37       80.91      2.13 o 
  -6  -1   5     1241.66     1175.67     11.82 o 
  -5  -1   5      202.94      194.80      3.34 o 
  -4  -1   5      518.59      485.90      4.37 o 
  -3  -1   5       54.96       56.65      1.81 o 
  -2  -1   5     1775.90     1886.89     18.19 o 
  -1  -1   5     2767.87     2864.60     20.60 o 
   0  -1   5     1595.04     1551.47     13.75 o 
   1  -1   5       21.97       24.03      1.59 o 
   2  -1   5       47.23       46.46      1.70 o 
   3  -1   5      647.77      676.85     11.20 o 
   4  -1   5        1.92        1.47      0.70 o 
   5  -1   5      286.09      314.48      3.19 o 
   6  -1   5        0.23        0.07      0.44 o 
   7  -1   5       64.28       63.62      1.80 o 
   8  -1   5        5.69        5.15      0.83 o 
   9  -1   5       54.18       56.37      5.50 o 
  -8   0   5        7.95        5.31      1.88 o 
  -7   0   5      102.38      104.15      2.85 o 
  -6   0   5     1892.70     1867.54     14.21 o 
  -5   0   5      149.30      135.17      2.44 o 
  -4   0   5        2.18        4.20      0.55 o 
  -3   0   5      517.61      496.70     10.20 o 
  -2   0   5       50.80       48.77      2.92 o 
  -1   0   5       95.08       85.34      3.46 o 
   0   0   5      179.03      174.49      4.38 o 
   1   0   5      144.78      151.47      3.53 o 
   2   0   5     2664.06     2617.49     40.18 o 
   3   0   5        2.49        3.21      1.00 o 
   4   0   5     2251.04     2568.08     38.60 o 
   5   0   5      461.42      435.61      8.34 o 
   6   0   5      168.90      178.01      2.91 o 
   7   0   5       14.17       12.54      0.95 o 
   8   0   5      286.87      280.91      4.36 o 
   9   0   5        1.20        2.37      0.85 o 
  -8   1   5       14.24       14.08      1.52 o 
  -7   1   5       91.82       92.67      3.74 o 
  -6   1   5      259.99      251.61      3.63 o 
  -5   1   5       28.12       28.51      1.05 o 
  -4   1   5     1265.77     1291.01      7.43 o 
  -3   1   5      290.04      282.23      5.06 o 
  -2   1   5      418.53      442.22      9.16 o 
  -1   1   5       21.36       19.46      1.77 o 
   0   1   5      198.44      195.05      4.80 o 
   1   1   5      119.62      110.81      3.00 o 
   2   1   5      324.30      349.41      3.58 o 
   3   1   5      334.95      321.79      7.84 o 
   4   1   5      631.58      719.50      9.59 o 
   5   1   5       14.76       11.17      0.59 o 
   6   1   5        0.70        1.94      0.32 o 
   7   1   5      162.69      166.50      2.72 o 
   8   1   5      952.91      983.96      8.69 o 
   9   1   5        4.07        3.70      0.81 o 
  10   1   5       60.18       65.11      2.83 o 
  -8   2   5        2.26        2.18      1.18 o 
  -7   2   5        1.57        1.88      0.56 o 
  -6   2   5        8.45        8.96      0.73 o 
  -5   2   5      110.17      102.89      2.98 o 
  -4   2   5        7.29        5.78      0.54 o 
  -3   2   5       46.38       41.64      1.56 o 
  -2   2   5     1660.80     1721.48     27.32 o 
  -1   2   5      146.02      157.78      3.21 o 
   0   2   5      151.68      132.20      3.60 o 
   1   2   5      431.96      379.03      6.16 o 
   2   2   5       84.52       97.71      3.99 o 
   3   2   5      812.77      812.73     12.35 o 
   4   2   5     4385.53     4726.23     24.96 o 
   5   2   5       13.82       10.71      0.94 o 
   6   2   5       15.65       12.91      0.69 o 
   7   2   5        0.00        0.41      0.34 o 
   8   2   5      132.81      129.41      3.67 o 
   9   2   5      123.36      131.45      2.96 o 
  10   2   5        4.97        5.56      0.78 o 
  -8   3   5       26.03       28.86      2.59 o 
  -7   3   5       28.07       23.56      1.45 o 
  -6   3   5        4.11        4.92      1.05 o 
  -5   3   5       48.77       45.99      1.52 o 
  -4   3   5       30.75       29.03      0.91 o 
  -3   3   5      187.73      184.95      2.28 o 
  -2   3   5       41.85       44.25      2.46 o 
  -1   3   5      393.90      421.93      7.30 o 
   0   3   5      193.69      194.41      4.75 o 
   1   3   5      437.07      440.68      6.94 o 
   2   3   5      199.70      229.57      6.56 o 
   3   3   5        9.28       12.38      1.55 o 
   4   3   5     3613.71     3744.70     13.66 o 
   5   3   5      135.41      136.24      2.32 o 
   6   3   5        0.54        0.08      0.31 o 
   7   3   5       68.52       66.36      1.71 o 
   8   3   5        0.01       -0.70      0.70 o 
   9   3   5      217.35      227.37      4.35 o 
  -8   4   5        1.72        0.31      0.65 o 
  -7   4   5       73.83       74.13      2.20 o 
  -6   4   5      765.15      700.12     10.90 o 
  -5   4   5        0.79        0.50      0.41 o 
  -4   4   5      287.13      298.97      3.75 o 
  -3   4   5       14.82       14.27      0.75 o 
  -2   4   5      306.37      298.43      4.17 o 
  -1   4   5      687.31      724.11     10.46 o 
   0   4   5      781.57      796.04     10.61 o 
   1   4   5      259.66      280.08      6.10 o 
   2   4   5      280.67      321.25      6.93 o 
   3   4   5       83.90       95.55      3.98 o 
   4   4   5       70.69       81.37      1.86 o 
   5   4   5        1.08       -0.18      0.46 o 
   6   4   5      195.46      209.36      3.25 o 
   7   4   5       62.28       61.98      2.06 o 
   8   4   5       59.51       57.62      1.93 o 
   9   4   5       24.62       27.84      1.74 o 
  -7   5   5        1.09        0.51      0.48 o 
  -6   5   5      189.41      139.77      3.34 o 
  -5   5   5        7.56        4.68      0.64 o 
  -4   5   5       17.73       15.90      0.74 o 
  -3   5   5       22.34       19.39      0.90 o 
  -2   5   5       25.02       24.44      1.34 o 
  -1   5   5       75.81       73.32      1.74 o 
   0   5   5      511.70      572.30      6.54 o 
   1   5   5      724.24      677.13     10.40 o 
   2   5   5       88.63      102.96      2.59 o 
   3   5   5      283.15      281.00     10.94 o 
   4   5   5      135.12      148.68      3.06 o 
   5   5   5       54.65       57.06      1.62 o 
   6   5   5       41.80       41.85      1.58 o 
   7   5   5      301.34      286.90      4.98 o 
   8   5   5        9.45        7.75      0.77 o 
   9   5   5        8.89       10.10      0.92 o 
  -7   6   5       15.64       22.28      2.07 o 
  -6   6   5       36.70       31.81      1.53 o 
  -5   6   5        0.82       -0.01      0.39 o 
  -4   6   5        0.34       -0.18      0.34 o 
  -3   6   5       21.35       21.33      1.40 o 
  -2   6   5      127.92      123.26      3.16 o 
  -1   6   5      510.04      518.72      5.06 o 
   0   6   5       99.52       96.76      2.44 o 
   1   6   5       88.46       83.26      1.76 o 
   2   6   5       10.12       12.66      0.95 o 
   3   6   5       26.48       24.40      1.44 o 
   4   6   5       22.20       25.11      1.41 o 
   5   6   5        2.62        4.13      0.47 o 
   6   6   5       78.79       80.88      1.92 o 
   7   6   5        3.94        4.56      0.60 o 
   8   6   5      118.72      121.64      2.41 o 
  -7   7   5        0.17        0.81      0.61 o 
  -6   7   5       15.06       20.60      2.21 o 
  -5   7   5       25.11       23.62      1.38 o 
  -4   7   5      204.71      219.46      3.53 o 
  -3   7   5        2.62        2.07      0.78 o 
  -2   7   5     1436.37     1491.35     16.73 o 
  -1   7   5       23.80       24.44      1.32 o 
   0   7   5        8.41       11.56      0.75 o 
   1   7   5      116.84      123.86      3.39 o 
   2   7   5       26.57       31.42      1.72 o 
   3   7   5      419.78      424.15      7.21 o 
   4   7   5      453.69      467.32      7.02 o 
   5   7   5       61.66       61.17      1.82 o 
   6   7   5       24.91       23.19      1.20 o 
   7   7   5      133.73      131.00      3.35 o 
   8   7   5        2.96        1.77      0.47 o 
  -6   8   5       20.27       23.42      2.70 o 
  -5   8   5       12.83       14.35      1.38 o 
  -4   8   5       26.80       27.74      2.05 o 
  -3   8   5        9.87       11.41      1.10 o 
  -2   8   5       35.06       38.67      2.41 o 
  -1   8   5     3271.37     3486.33    116.19 o 
   0   8   5      209.06      196.57      4.29 o 
   1   8   5       12.72       13.39      0.89 o 
   2   8   5        0.34        1.93      1.23 o 
   3   8   5      231.70      236.64      6.99 o 
   4   8   5      243.31      254.99      5.04 o 
   5   8   5       53.62       50.79      1.96 o 
   6   8   5       59.35       56.63      2.68 o 
   7   8   5        1.86        2.11      1.08 o 
  -5   9   5        0.40        0.65      0.67 o 
  -4   9   5       76.94       87.01      3.73 o 
  -3   9   5      151.86      163.65      3.51 o 
  -2   9   5       14.97       17.09      1.58 o 
  -1   9   5      636.63      687.98      9.66 o 
   0   9   5      191.73      193.46      5.14 o 
   1   9   5       40.42       38.03      2.39 o 
   2   9   5      143.64      128.35      4.30 o 
   3   9   5        2.79        5.43      1.07 o 
   4   9   5        0.08        1.34      0.62 o 
   5   9   5       14.72       11.32      0.90 o 
   6   9   5        3.58        1.77      0.76 o 
  -4  10   5       54.24       59.56      5.99 o 
  -3  10   5        2.27        3.53      0.74 o 
  -2  10   5       31.43       34.10      1.89 o 
  -1  10   5       45.26       46.71      2.95 o 
   0  10   5        2.63        2.93      0.98 o 
   1  10   5        1.16        2.23      0.77 o 
   2  10   5       19.70       16.84      1.53 o 
   3  10   5        9.44       12.44      1.31 o 
   4  10   5        9.14        9.40      0.83 o 
   5  10   5       27.02       22.21      5.04 o 
  -2  11   5        1.20        1.17      0.48 o 
  -1  11   5        0.00       -0.43      0.43 o 
   0  11   5        0.37       -0.02      0.60 o 
   1  11   5        6.71        5.72      1.01 o 
   2  11   5        3.38        2.86      0.76 o 
   3  11   5      151.84      140.05     22.00 o 
  -2  -9   6       16.54       16.78      1.83 o 
  -1  -9   6       54.38       44.14      5.75 o 
   0  -9   6       65.07       59.10      3.67 o 
   1  -9   6       36.87       35.61      8.53 o 
   2  -9   6        0.40       -0.60      0.93 o 
   3  -9   6       44.47       45.09      1.52 o 
   4  -9   6      129.89      128.91      3.00 o 
  -4  -8   6      160.90      174.84      3.85 o 
  -3  -8   6      161.67      158.92      4.16 o 
  -2  -8   6       78.86       78.02      4.06 o 
  -1  -8   6       11.08        8.71      1.15 o 
   0  -8   6       15.56       17.16      1.43 o 
   1  -8   6        2.53        1.85      0.76 o 
   2  -8   6        1.97        1.17      0.60 o 
   3  -8   6       34.07       34.52      2.10 o 
   4  -8   6        0.71        1.83      0.54 o 
   5  -8   6       23.57       24.03      1.22 o 
   6  -8   6        0.07        0.28      0.31 o 
  -5  -7   6        2.95        4.35      0.87 o 
  -4  -7   6       60.65       66.32      2.11 o 
  -3  -7   6        2.43        3.27      0.63 o 
  -2  -7   6       41.80       40.14      2.51 o 
  -1  -7   6      777.76      773.62      8.35 o 
   0  -7   6      399.50      406.78      5.89 o 
   1  -7   6      163.78      178.86      6.57 o 
   2  -7   6      229.56      229.48      5.72 o 
   3  -7   6        2.83        3.78      0.97 o 
   4  -7   6        1.49        1.53      0.74 o 
   5  -7   6      144.18      123.41      3.96 o 
   6  -7   6       20.76       18.50      1.28 o 
   7  -7   6        0.77        0.49      0.40 o 
  -6  -6   6       75.34       83.45      3.18 o 
  -5  -6   6       16.10       13.99      0.79 o 
  -4  -6   6       17.56       21.44      1.33 o 
  -3  -6   6       23.84       28.48      1.73 o 
  -2  -6   6       58.64       53.33      2.35 o 
  -1  -6   6      219.49      224.57      7.20 o 
   0  -6   6       28.16       26.79      1.61 o 
   1  -6   6       74.37       75.09      3.44 o 
   2  -6   6       77.85       82.86      3.05 o 
   3  -6   6      123.04      112.54      4.11 o 
   4  -6   6      162.15      161.93      4.02 o 
   5  -6   6      396.41      389.17      7.10 o 
   6  -6   6       18.53       19.30      1.33 o 
   7  -6   6       32.98       29.26      1.03 o 
   8  -6   6       40.23       39.18      2.83 o 
  -6  -5   6      102.45      102.61      2.51 o 
  -5  -5   6      309.93      267.72      4.69 o 
  -4  -5   6       49.09       43.69      1.84 o 
  -3  -5   6        5.38        7.47      0.80 o 
  -2  -5   6        9.55        7.36      0.65 o 
  -1  -5   6      122.19      123.62      3.84 o 
   0  -5   6       25.21       26.88      1.61 o 
   1  -5   6     1088.85     1072.10      9.85 o 
   2  -5   6      338.76      335.60      5.73 o 
   3  -5   6       32.72       34.46      1.56 o 
   4  -5   6      103.75      100.77      3.23 o 
   5  -5   6       87.01       77.77      2.85 o 
   6  -5   6       22.83       21.56      1.51 o 
   7  -5   6       64.62       73.30      2.45 o 
   8  -5   6        0.47        1.02      0.53 o 
  -7  -4   6       33.80       31.70      1.33 o 
  -6  -4   6       45.36       40.60      1.79 o 
  -5  -4   6       60.42       53.71      2.66 o 
  -4  -4   6        6.12        2.00      0.55 o 
  -3  -4   6        3.13        2.29      0.55 o 
  -2  -4   6       66.65       77.83      2.27 o 
  -1  -4   6        0.37        0.13      0.42 o 
   0  -4   6      274.97      290.76      4.06 o 
   1  -4   6       59.24       58.70      1.86 o 
   2  -4   6        1.68        0.71      0.42 o 
   3  -4   6       14.03       14.42      1.03 o 
   4  -4   6       78.65       70.75      4.14 o 
   5  -4   6      257.84      249.73      7.88 o 
   6  -4   6      156.02      163.20      4.77 o 
   7  -4   6      115.03      108.43      3.14 o 
   8  -4   6        4.75        4.54      0.71 o 
   9  -4   6      494.49      436.29     10.04 o 
  -7  -3   6        4.55        3.24      0.60 o 
  -6  -3   6       41.34       38.52      2.22 o 
  -5  -3   6       12.71        9.83      1.02 o 
  -4  -3   6       66.83       61.87      1.72 o 
  -3  -3   6       79.89       83.72      2.09 o 
  -2  -3   6      241.89      233.45      4.64 o 
  -1  -3   6      352.86      363.62      5.62 o 
   0  -3   6     1010.91     1018.68      9.18 o 
   1  -3   6      588.60      593.21      6.87 o 
   2  -3   6      248.51      247.06      4.57 o 
   3  -3   6       30.14       29.87      1.14 o 
   4  -3   6      142.14      147.02      3.23 o 
   5  -3   6       59.20       51.39      2.09 o 
   6  -3   6       19.49       19.03      1.23 o 
   7  -3   6        0.04        0.60      0.67 o 
   8  -3   6       63.87       59.78      3.35 o 
   9  -3   6      592.24      537.83     12.36 o 
  -8  -2   6        1.00        3.82      0.88 o 
  -7  -2   6       72.33       76.39      1.84 o 
  -6  -2   6       21.51       21.55      1.59 o 
  -5  -2   6       60.08       55.87      1.89 o 
  -4  -2   6        9.88        9.73      0.68 o 
  -3  -2   6       46.75       49.55      1.88 o 
  -2  -2   6      210.30      199.25      4.63 o 
  -1  -2   6      864.98      981.91     13.61 o 
   0  -2   6        0.58        5.19      1.08 o 
   1  -2   6        3.33        3.83      0.98 o 
   2  -2   6       77.95       81.65      2.60 o 
   3  -2   6       41.72       44.26      1.86 o 
   4  -2   6      148.91      153.67      2.74 o 
   5  -2   6     1220.47     1257.93     23.41 o 
   6  -2   6      285.35      290.30      5.40 o 
   7  -2   6        0.01        0.86      0.49 o 
   8  -2   6      102.65       99.29      3.23 o 
  -8  -1   6       14.62       18.06      1.65 o 
  -7  -1   6        0.23        0.91      0.42 o 
  -6  -1   6     1448.70     1428.84     20.89 o 
  -5  -1   6       10.30        8.89      0.70 o 
  -4  -1   6      625.73      588.34      8.41 o 
  -3  -1   6       83.98       97.91      3.73 o 
  -2  -1   6      671.92      591.38      6.95 o 
  -1  -1   6       75.24       79.17      3.72 o 
   0  -1   6     1440.37     1466.09     14.74 o 
   1  -1   6      888.43      786.90      9.76 o 
   2  -1   6       57.07       57.25      2.07 o 
   3  -1   6     1662.89     1826.02     20.24 o 
   4  -1   6       54.26       58.53      1.63 o 
   5  -1   6       55.94       54.20      1.43 o 
   6  -1   6       80.86       78.77      2.04 o 
   7  -1   6        5.50        6.19      0.80 o 
   8  -1   6       17.15       17.70      1.19 o 
   9  -1   6       17.97       22.21      3.68 o 
  -8   0   6        0.04        0.24      0.71 o 
  -7   0   6       47.68       51.50      2.79 o 
  -6   0   6       73.74       75.35      1.87 o 
  -5   0   6       25.20       31.95      1.27 o 
  -4   0   6      118.02      108.55      4.33 o 
  -3   0   6     2094.02     2038.36     14.06 o 
  -2   0   6      137.80      151.60      5.51 o 
  -1   0   6      107.39      113.85      4.34 o 
   0   0   6       58.33       74.77      3.17 o 
   1   0   6      452.38      480.90      7.09 o 
   2   0   6      698.15      617.56     16.47 o 
   3   0   6     1692.77     1885.00     20.74 o 
   4   0   6      288.62      346.94      7.00 o 
   5   0   6        1.03        3.16      0.34 o 
   6   0   6       74.12       70.89      1.95 o 
   7   0   6       91.18      100.53      2.30 o 
   8   0   6        6.15       10.42      1.39 o 
   9   0   6      233.89      245.22      5.67 o 
  -8   1   6       38.29       35.47      2.31 o 
  -7   1   6       14.89       17.39      1.17 o 
  -6   1   6       75.34       70.62      2.08 o 
  -5   1   6      765.57      689.50      9.53 o 
  -4   1   6     1981.42     1895.56     20.02 o 
  -3   1   6      438.90      418.63     10.28 o 
  -2   1   6      625.73      587.69     11.13 o 
  -1   1   6       68.62       61.50      3.32 o 
   0   1   6      780.69      746.35     10.11 o 
   1   1   6      127.85      124.02      3.54 o 
   2   1   6      547.05      542.24     26.84 o 
   3   1   6       46.28       51.59      3.55 o 
   4   1   6      148.80      140.25      4.49 o 
   5   1   6       28.28       24.65      0.82 o 
   6   1   6      124.63      120.53      1.96 o 
   7   1   6      180.73      166.66      3.21 o 
   8   1   6        0.01        2.10      0.62 o 
   9   1   6        0.68        1.44      0.75 o 
  -8   2   6        9.22       10.31      1.35 o 
  -7   2   6       32.28       36.71      1.96 o 
  -6   2   6       51.15       44.20      2.23 o 
  -5   2   6       22.00       21.48      1.25 o 
  -4   2   6        2.45        3.60      0.61 o 
  -3   2   6        7.39        5.48      0.49 o 
  -2   2   6        6.21        8.68      1.51 o 
  -1   2   6      125.41      148.35      5.41 o 
   0   2   6      672.24      652.98     10.08 o 
   1   2   6      312.35      320.18      6.11 o 
   2   2   6      134.73      140.75      4.12 o 
   3   2   6      860.58      958.11     14.80 o 
   4   2   6     4445.73     4691.88     31.43 o 
   5   2   6       26.57       24.61      0.78 o 
   6   2   6        0.24        0.01      0.25 o 
   7   2   6       39.17       39.20      1.23 o 
   8   2   6       31.30       37.42      1.60 o 
   9   2   6        1.03        1.70      0.73 o 
  10   2   6       66.67       52.39      2.64 o 
  -8   3   6       22.13       30.55      2.05 o 
  -7   3   6        3.85        5.39      0.90 o 
  -6   3   6       22.60       18.81      1.35 o 
  -5   3   6      105.12      104.96      3.53 o 
  -4   3   6       13.05       14.60      0.85 o 
  -3   3   6      158.94      155.41      2.27 o 
  -2   3   6        7.53        3.31      0.44 o 
  -1   3   6      171.78      181.41      5.04 o 
   0   3   6     1102.85     1174.75     12.54 o 
   1   3   6        3.74        4.73      0.89 o 
   2   3   6      178.36      189.69      9.48 o 
   3   3   6      448.63      452.13     10.03 o 
   4   3   6     3993.00     4138.73     21.45 o 
   5   3   6       43.33       39.71      1.09 o 
   6   3   6       13.48       14.36      0.72 o 
   7   3   6      262.24      274.38      3.22 o 
   8   3   6       12.68       11.53      0.97 o 
   9   3   6        0.78        1.67      0.78 o 
  -7   4   6       45.06       50.61      2.19 o 
  -6   4   6       37.39       24.58      3.21 o 
  -5   4   6        1.79        1.23      0.44 o 
  -4   4   6       30.67       29.58      1.08 o 
  -3   4   6       81.46       89.40      1.76 o 
  -2   4   6       38.82       36.58      1.55 o 
  -1   4   6        0.19        0.46      0.38 o 
   0   4   6     2326.57     2375.12     19.48 o 
   1   4   6      200.39      206.08      5.51 o 
   2   4   6      535.74      575.90      6.97 o 
   3   4   6      839.55      824.41     13.56 o 
   4   4   6      476.39      501.18      4.02 o 
   5   4   6       11.84       13.34      0.71 o 
   6   4   6     1057.31     1079.47     10.03 o 
   7   4   6        0.09        0.70      0.48 o 
   8   4   6       59.78       62.67      1.99 o 
   9   4   6       15.25       15.31      1.38 o 
  -7   5   6       15.53       21.86      1.37 o 
  -6   5   6      306.52      296.58      5.96 o 
  -5   5   6      119.89       92.63      2.32 o 
  -4   5   6       59.73       67.07      2.01 o 
  -3   5   6       39.36       36.44      1.45 o 
  -2   5   6      192.96      216.38      4.00 o 
  -1   5   6      313.34      291.29      5.08 o 
   0   5   6      681.31      680.47      9.09 o 
   1   5   6        4.37        3.31      0.45 o 
   2   5   6      549.16      571.53      7.48 o 
   3   5   6       34.70       28.68      3.68 o 
   4   5   6      529.93      550.94      5.45 o 
   5   5   6     1012.57     1061.78      6.67 o 
   6   5   6      362.40      357.54      4.89 o 
   7   5   6      140.02      140.04      2.76 o 
   8   5   6      113.54      113.46      3.08 o 
   9   5   6        0.00        1.13      0.59 o 
  -7   6   6        0.53        1.92      0.80 o 
  -6   6   6        0.70       -0.49      0.79 o 
  -5   6   6        3.53        4.17      0.72 o 
  -4   6   6      101.01      102.45      2.99 o 
  -3   6   6      661.27      711.78      7.77 o 
  -2   6   6      245.55      246.12      5.02 o 
  -1   6   6        1.09        2.60      0.58 o 
   0   6   6      262.70      265.28      4.77 o 
   1   6   6        7.38        6.44      0.66 o 
   2   6   6      107.50       99.29      4.02 o 
   3   6   6      158.47      170.39      5.37 o 
   4   6   6     1108.70     1104.89     32.81 o 
   5   6   6       38.19       39.01      1.34 o 
   6   6   6        0.01       -0.24      0.39 o 
   7   6   6       29.99       31.99      1.31 o 
   8   6   6       17.36       15.09      0.91 o 
  -6   7   6        5.11        4.64      0.87 o 
  -5   7   6       90.74       90.65      5.16 o 
  -4   7   6       27.86       31.35      1.66 o 
  -3   7   6      106.61      112.72      3.20 o 
  -2   7   6       36.24       38.09      2.40 o 
  -1   7   6     1065.38     1099.33     11.92 o 
   0   7   6      195.46      196.33      3.62 o 
   1   7   6      201.86      204.33      4.41 o 
   2   7   6       28.56       45.68      5.45 o 
   3   7   6      744.37      775.95     16.98 o 
   4   7   6        0.53        1.30      0.90 o 
   5   7   6        4.15        4.24      0.64 o 
   6   7   6       13.62       14.60      0.99 o 
   7   7   6        8.66        7.99      0.64 o 
   8   7   6        0.10       -0.59      0.59 o 
  -5   8   6       30.85       35.46      2.96 o 
  -4   8   6      310.07      332.25      6.49 o 
  -3   8   6        1.77        2.02      0.61 o 
  -2   8   6       11.50       13.64      1.53 o 
  -1   8   6      651.23      687.26     11.04 o 
   0   8   6       23.11       30.61      1.80 o 
   1   8   6       42.19       39.17      2.90 o 
   2   8   6       27.69       25.56      1.96 o 
   3   8   6      164.22      133.69      5.98 o 
   4   8   6       22.00       24.09      1.59 o 
   5   8   6       56.67       53.71      2.07 o 
   6   8   6       13.49       16.91      1.98 o 
   7   8   6        0.95        2.72      0.70 o 
  -5   9   6        2.86        4.76      1.27 o 
  -4   9   6       14.08       12.79      1.18 o 
  -3   9   6       41.79       41.65      1.74 o 
  -2   9   6        0.81        0.51      0.62 o 
  -1   9   6      120.83      123.39      4.09 o 
   0   9   6      362.99      355.27      7.28 o 
   1   9   6        6.21        5.19      1.00 o 
   2   9   6       25.44       28.35      2.06 o 
   3   9   6       83.05       62.92      2.92 o 
   4   9   6      182.25      175.02      3.98 o 
   5   9   6       71.57       86.28      4.70 o 
   6   9   6       21.15       19.90      1.61 o 
  -3  10   6        1.18        2.22      0.54 o 
  -2  10   6      146.30      158.76      3.25 o 
  -1  10   6       79.10       86.54      3.99 o 
   0  10   6        2.37        3.73      1.04 o 
   1  10   6        9.13        5.11      1.10 o 
   2  10   6        0.18        0.19      0.52 o 
   3  10   6        0.02       -0.28      0.56 o 
   4  10   6        0.01       -0.04      0.32 o 
   5  10   6        0.24        1.20      0.52 o 
  -1  11   6       25.46       22.72      1.17 o 
   0  11   6       12.45       12.72      1.36 o 
   1  11   6       14.42       12.61      1.36 o 
   2  11   6       14.40       12.58      1.35 o 
   3  11   6       11.21       11.61      1.17 o 
  -1  -9   7        7.73        5.67      1.10 o 
   0  -9   7       64.48       61.17      3.33 o 
   1  -9   7       46.44       49.49      3.05 o 
   2  -9   7        0.02        0.46      0.30 o 
   3  -9   7        1.06        2.25      0.46 o 
  -3  -8   7      446.42      486.94     27.56 o 
  -2  -8   7       19.39       24.34      2.25 o 
  -1  -8   7       22.34       23.44      1.59 o 
   0  -8   7       41.43       45.42      2.40 o 
   1  -8   7      109.58       87.24     13.44 o 
   2  -8   7       68.85       65.15      2.70 o 
   3  -8   7        3.64        2.65      0.70 o 
   4  -8   7        2.60        1.43      0.40 o 
   5  -8   7        5.33        4.62      0.54 o 
  -4  -7   7       90.05       86.66      2.12 o 
  -3  -7   7       22.49       24.17      1.91 o 
  -2  -7   7        0.06        3.07      3.26 o 
  -1  -7   7        0.68       -0.02      0.48 o 
   0  -7   7       28.60       31.65      1.64 o 
   1  -7   7      167.85      172.89      6.41 o 
   2  -7   7       10.44       11.45      1.36 o 
   3  -7   7       87.33       82.50      3.44 o 
   4  -7   7      273.22      278.42     15.51 o 
   5  -7   7       58.75       50.45      2.44 o 
   6  -7   7        4.73        6.22      1.36 o 
  -5  -6   7       92.12       84.07      1.62 o 
  -4  -6   7        2.50        1.42      0.50 o 
  -3  -6   7        2.79        4.41      1.05 o 
  -2  -6   7      222.22      217.06      4.67 o 
  -1  -6   7        1.74        0.53      0.67 o 
   0  -6   7       36.66       40.54      2.25 o 
   1  -6   7      939.21      986.97     15.39 o 
   2  -6   7        8.24        7.77      1.27 o 
   3  -6   7       57.91       53.58      2.73 o 
   4  -6   7       37.14       39.23      1.86 o 
   5  -6   7      159.88      149.08      3.75 o 
   6  -6   7        1.63        1.95      0.55 o 
   7  -6   7        2.50        2.30      0.47 o 
  -6  -5   7        6.42        4.88      0.50 o 
  -5  -5   7      232.80      203.30      3.79 o 
  -4  -5   7       71.30       67.49      2.21 o 
  -3  -5   7        0.69        0.42      0.47 o 
  -2  -5   7        0.18        0.26      0.36 o 
  -1  -5   7        0.17        0.07      0.36 o 
   0  -5   7      119.35      121.42      3.67 o 
   1  -5   7     2341.86     2401.05     17.06 o 
   2  -5   7       24.45       25.24      2.21 o 
   3  -5   7       27.46       29.00      1.48 o 
   4  -5   7       96.01      104.79      3.60 o 
   5  -5   7        7.33        7.87      1.02 o 
   6  -5   7        3.96        4.74      0.78 o 
   7  -5   7       69.81       74.90      3.35 o 
   8  -5   7       15.42       16.68      1.02 o 
  -6  -4   7        0.27        0.03      0.47 o 
  -5  -4   7      122.13      121.29      3.77 o 
  -4  -4   7       78.64       65.43      2.33 o 
  -3  -4   7       39.68       39.00      2.13 o 
  -2  -4   7       16.36       18.92      1.20 o 
  -1  -4   7      366.64      367.86      6.46 o 
   0  -4   7       12.99       15.89      1.03 o 
   1  -4   7        0.85        0.60      0.46 o 
   2  -4   7      115.83      117.76      2.74 o 
   3  -4   7       61.50       70.65      2.26 o 
   4  -4   7      116.88      111.74      2.87 o 
   5  -4   7      239.04      229.61      7.63 o 
   6  -4   7      414.59      421.42      7.52 o 
   7  -4   7        2.47        2.03      0.88 o 
   8  -4   7       15.36       11.97      1.00 o 
   9  -4   7      153.66      118.39      4.85 o 
  -7  -3   7        6.65        6.48      0.65 o 
  -6  -3   7       17.27       16.95      1.19 o 
  -5  -3   7       57.47       49.92      2.10 o 
  -4  -3   7       14.36       15.03      1.01 o 
  -3  -3   7       29.76       24.10      1.19 o 
  -2  -3   7        1.39        2.78      0.88 o 
  -1  -3   7      252.80      258.73      5.11 o 
   0  -3   7      412.25      420.71      6.84 o 
   1  -3   7       40.04       40.34      1.36 o 
   2  -3   7       86.42       85.23      1.92 o 
   3  -3   7      183.53      191.02      3.43 o 
   4  -3   7      343.98      382.12      6.63 o 
   5  -3   7      242.24      263.66      4.55 o 
   6  -3   7       78.20       76.68      2.04 o 
   7  -3   7       65.49       68.98      2.94 o 
   8  -3   7        3.87        2.68      0.91 o 
   9  -3   7       31.27       25.49      2.57 o 
  -7  -2   7        0.12        0.12      0.37 o 
  -6  -2   7        1.40        2.00      0.84 o 
  -5  -2   7        0.99       -0.38      0.52 o 
  -4  -2   7       95.26       92.00      2.39 o 
  -3  -2   7       66.31       58.90      2.11 o 
  -2  -2   7        7.82        5.38      0.80 o 
  -1  -2   7       16.26       19.48      2.13 o 
   0  -2   7      386.50      411.52      8.94 o 
   1  -2   7      401.01      398.48      8.33 o 
   2  -2   7      116.64      123.33      3.45 o 
   3  -2   7      605.80      570.22      8.55 o 
   4  -2   7      266.77      244.25      4.65 o 
   5  -2   7      177.81      188.53      3.71 o 
   6  -2   7       35.09       32.87      1.29 o 
   7  -2   7      114.89      116.73      3.11 o 
   8  -2   7       70.77       71.09      5.39 o 
   9  -2   7       13.50       11.10      1.65 o 
  -7  -1   7        6.28        6.14      0.67 o 
  -6  -1   7      112.41      106.66      2.37 o 
  -5  -1   7       34.84       31.54      1.33 o 
  -4  -1   7        0.08       -0.50      0.50 o 
  -3  -1   7      161.36      157.28      5.04 o 
  -2  -1   7       37.67       35.38      1.91 o 
  -1  -1   7      527.45      477.58      9.82 o 
   0  -1   7      126.01      191.66      5.73 o 
   1  -1   7       29.68       23.55      1.90 o 
   2  -1   7       55.75       58.63      2.31 o 
   3  -1   7      396.02      456.57      5.93 o 
   4  -1   7       14.66       11.48      0.80 o 
   5  -1   7      331.91      367.15     10.78 o 
   6  -1   7     1258.36     1268.78     17.61 o 
   7  -1   7        0.68        1.53      1.08 o 
   8  -1   7       31.24       30.81      1.51 o 
   9  -1   7       16.85       17.64      2.51 o 
  -7   0   7       96.34       97.19      2.38 o 
  -6   0   7       65.41       65.13      1.69 o 
  -5   0   7     1618.64     1529.36     13.93 o 
  -4   0   7       76.89       74.67      2.14 o 
  -3   0   7      334.27      334.67      8.00 o 
  -2   0   7       12.95       16.14      1.24 o 
  -1   0   7        9.39       10.46      1.48 o 
   0   0   7      794.39      826.08     11.50 o 
   1   0   7     2431.58     2501.48     18.24 o 
   2   0   7      572.33      570.50     21.34 o 
   3   0   7      408.19      449.26     11.00 o 
   4   0   7       17.56       18.22      0.72 o 
   5   0   7      435.14      451.61      3.85 o 
   6   0   7       57.18       63.13      1.62 o 
   7   0   7        1.42        1.95      0.48 o 
   8   0   7        7.16        6.82      0.73 o 
   9   0   7       34.25       36.00      2.60 o 
  -7   1   7       84.48       90.34      2.83 o 
  -6   1   7       10.83        8.17      0.77 o 
  -5   1   7      494.27      453.20      7.24 o 
  -4   1   7     2535.21     2471.22     11.64 o 
  -3   1   7      206.99      225.23      7.82 o 
  -2   1   7      131.47      123.58      4.07 o 
  -1   1   7        1.26        1.51      0.78 o 
   0   1   7       87.26       81.87      3.59 o 
   1   1   7      108.32      108.73      3.66 o 
   2   1   7        1.79        2.86      1.02 o 
   3   1   7      124.71      129.47      6.12 o 
   4   1   7       80.81       70.36      1.39 o 
   5   1   7        0.46        1.48      0.29 o 
   6   1   7      154.72      171.82      2.40 o 
   7   1   7      519.06      487.18      5.11 o 
   8   1   7        8.62       10.19      0.95 o 
   9   1   7      510.30      491.58      7.01 o 
  -7   2   7        7.06        5.45      0.85 o 
  -6   2   7        6.87        6.88      0.79 o 
  -5   2   7      141.96      157.16      5.27 o 
  -4   2   7       11.38       11.45      1.05 o 
  -3   2   7        2.99        1.15      0.47 o 
  -2   2   7       73.12       74.49      3.50 o 
  -1   2   7        8.98        6.58      0.79 o 
   0   2   7       29.97       26.62      2.18 o 
   1   2   7       98.78       90.44      3.47 o 
   2   2   7       22.76       13.41      2.53 o 
   3   2   7       12.51       17.58      2.38 o 
   4   2   7      928.83      929.92      5.13 o 
   5   2   7      349.99      374.12      3.42 o 
   6   2   7       14.64       13.25      0.88 o 
   7   2   7       63.99       70.92      1.78 o 
   8   2   7        0.25        0.75      0.67 o 
   9   2   7       88.44       79.07      2.95 o 
  -7   3   7        9.34       17.38      1.96 o 
  -6   3   7       57.22       57.24      2.53 o 
  -5   3   7        0.05        0.07      0.55 o 
  -4   3   7       13.65       11.73      1.09 o 
  -3   3   7       28.67       26.42      1.10 o 
  -2   3   7       17.60       17.31      1.18 o 
  -1   3   7       15.74       13.02      0.95 o 
   0   3   7      419.43      450.18      9.43 o 
   1   3   7        0.65        1.26      0.56 o 
   2   3   7        0.05        0.86      1.43 o 
   3   3   7       41.16       35.46      2.05 o 
   4   3   7       65.02       70.46      1.56 o 
   5   3   7       72.32       72.65      1.68 o 
   6   3   7      252.33      255.45      3.35 o 
   7   3   7       83.39       85.91      2.06 o 
   8   3   7       33.09       32.21      1.80 o 
   9   3   7       71.36       76.68      2.90 o 
  -7   4   7        3.80        5.23      0.76 o 
  -6   4   7      105.74       99.28      3.28 o 
  -5   4   7        0.71        0.60      0.54 o 
  -4   4   7        0.52        1.30      0.41 o 
  -3   4   7        4.32        3.50      0.47 o 
  -2   4   7      271.55      278.55      6.48 o 
  -1   4   7        1.53        0.33      0.28 o 
   0   4   7     2799.77     2778.51     43.98 o 
   1   4   7        3.71        2.34      0.45 o 
   2   4   7       11.97       15.46      1.18 o 
   3   4   7       29.41       33.68      1.42 o 
   4   4   7      807.14      807.61      5.38 o 
   5   4   7      149.38      146.21      2.46 o 
   6   4   7      484.55      495.62      4.46 o 
   7   4   7      262.73      265.20      3.57 o 
   8   4   7       68.51       66.03      2.06 o 
   9   4   7       32.46       32.93      1.88 o 
  -7   5   7       25.71       23.94      1.81 o 
  -6   5   7        8.28        5.31      1.22 o 
  -5   5   7        9.21        5.20      1.64 o 
  -4   5   7        2.70        1.70      0.47 o 
  -3   5   7       14.06       13.93      0.87 o 
  -2   5   7        0.11        0.06      0.45 o 
  -1   5   7      191.84      202.44      3.88 o 
   0   5   7       80.54       83.87      2.39 o 
   1   5   7      235.95      221.55      3.54 o 
   2   5   7        4.06        5.20      0.65 o 
   3   5   7       40.41       32.08      1.50 o 
   4   5   7      523.58      568.05      6.77 o 
   5   5   7        0.44        0.48      0.50 o 
   6   5   7      966.40     1012.49      8.06 o 
   7   5   7        6.87        9.44      0.83 o 
   8   5   7       10.91        8.91      0.81 o 
   9   5   7        4.19        2.40      0.64 o 
  -6   6   7        4.36        4.24      0.78 o 
  -5   6   7        1.38        2.11      1.42 o 
  -4   6   7      431.89      380.63      5.60 o 
  -3   6   7        3.38        4.08      0.70 o 
  -2   6   7      131.63      134.52      3.49 o 
  -1   6   7      128.69      125.13      3.25 o 
   0   6   7      260.88      266.68      4.57 o 
   1   6   7        0.82        0.58      0.54 o 
   2   6   7        0.80        0.34      0.34 o 
   3   6   7       25.57       22.16      1.62 o 
   4   6   7       52.86       58.84      2.70 o 
   5   6   7       43.70       43.68      1.46 o 
   6   6   7        9.08       11.75      0.89 o 
   7   6   7       78.25       80.11      2.06 o 
   8   6   7       11.75       11.07      0.86 o 
  -6   7   7        6.41        8.67      1.21 o 
  -5   7   7        2.73        2.43      1.33 o 
  -4   7   7       28.31       29.84      2.08 o 
  -3   7   7      155.67      171.72      3.92 o 
  -2   7   7      194.66      202.82      5.54 o 
  -1   7   7        0.31       -0.29      0.80 o 
   0   7   7      322.09      318.33      5.76 o 
   1   7   7      386.05      378.05      8.98 o 
   2   7   7      256.15      268.87      6.08 o 
   3   7   7        0.57        0.51      0.55 o 
   4   7   7      303.13      273.24     16.77 o 
   5   7   7       14.89       15.04      1.30 o 
   6   7   7       11.53        9.75      1.09 o 
   7   7   7       19.83       20.60      1.26 o 
   8   7   7        8.26        7.47      0.96 o 
  -5   8   7        5.83        4.31      1.29 o 
  -4   8   7       61.88       66.10      2.08 o 
  -3   8   7      100.94      108.97      2.94 o 
  -2   8   7        3.74        5.52      1.07 o 
  -1   8   7      354.46      355.49      7.23 o 
   0   8   7      586.22      575.70      8.99 o 
   1   8   7       88.50       77.82      3.41 o 
   2   8   7       25.22       23.58      1.88 o 
   3   8   7       83.48       68.40      6.09 o 
   4   8   7        3.45        2.54      0.69 o 
   5   8   7      320.52      328.70      6.97 o 
   6   8   7        5.30        7.23      1.21 o 
   7   8   7       34.40       32.94      1.55 o 
  -4   9   7      136.77      150.42      3.49 o 
  -3   9   7       11.67       12.91      0.95 o 
  -2   9   7      324.33      338.43      5.68 o 
  -1   9   7      168.75      182.34      4.89 o 
   0   9   7      225.54      232.69      5.74 o 
   1   9   7      727.87      713.40     12.42 o 
   2   9   7      235.34      219.55      7.60 o 
   3   9   7        6.42        3.17      0.79 o 
   4   9   7       47.30       55.60      2.12 o 
   5   9   7        0.00        0.34      0.75 o 
   6   9   7       48.28       44.90      2.38 o 
  -3  10   7       42.37       39.82      1.63 o 
  -2  10   7       94.01      101.21      2.29 o 
  -1  10   7       32.48       28.25      1.67 o 
   0  10   7        0.56        0.10      0.62 o 
   1  10   7      408.45      419.69      8.75 o 
   2  10   7       36.74       31.63      2.40 o 
   3  10   7        8.02        6.80      1.00 o 
   4  10   7        0.87        1.07      0.35 o 
   5  10   7       53.97       65.66      2.65 o 
   0  11   7       94.68      109.51      3.66 o 
   1  11   7        0.03        0.18      0.42 o 
   2  11   7        0.22        0.52      0.47 o 
  -2  -8   8       13.87       13.91      1.63 o 
  -1  -8   8      255.29      267.94      4.38 o 
   0  -8   8        3.43        4.57      1.25 o 
   1  -8   8       49.37       29.16     18.76 o 
   2  -8   8        0.26        0.31      0.44 o 
   3  -8   8        0.71        0.77      0.44 o 
   4  -8   8       34.05       29.34      1.58 o 
  -3  -7   8       77.11       78.74      2.80 o 
  -2  -7   8       15.86       18.32      1.52 o 
  -1  -7   8        2.21        2.40      0.69 o 
   0  -7   8       24.65       25.84      1.80 o 
   1  -7   8        0.07        0.49      0.62 o 
   2  -7   8      125.37      128.00      4.01 o 
   3  -7   8       19.86       18.23      1.63 o 
   4  -7   8        2.93        2.32      0.71 o 
   5  -7   8      171.46      156.60      9.91 o 
   6  -7   8       64.64       58.55      7.55 o 
  -4  -6   8       53.02       51.20      1.81 o 
  -3  -6   8       10.12        8.15      1.31 o 
  -2  -6   8      103.85       98.94      3.03 o 
  -1  -6   8        3.60        3.38      1.02 o 
   0  -6   8      212.29      215.81      5.00 o 
   1  -6   8      602.93      628.37     12.31 o 
   2  -6   8      129.50      133.30      4.35 o 
   3  -6   8       67.49       71.60      3.09 o 
   4  -6   8       70.58       64.01      3.75 o 
   5  -6   8        0.45        1.57      0.55 o 
   6  -6   8        4.88        8.26      0.83 o 
   7  -6   8       10.64       11.59      1.05 o 
  -5  -5   8       10.62        8.97      0.78 o 
  -4  -5   8      107.66      107.24      3.19 o 
  -3  -5   8       20.97       25.65      1.65 o 
  -2  -5   8       15.82       19.21      1.42 o 
  -1  -5   8        0.51        0.65      0.46 o 
   0  -5   8       21.45       24.74      2.50 o 
   1  -5   8     1763.47     1909.04     56.45 o 
   2  -5   8       27.67       28.92      1.70 o 
   3  -5   8       22.20       22.04      1.43 o 
   4  -5   8        0.03        0.83      0.55 o 
   5  -5   8      208.83      191.81      5.70 o 
   6  -5   8      265.01      249.54      7.59 o 
   7  -5   8      195.99      195.07      7.62 o 
   8  -5   8        0.70        1.27      0.74 o 
  -6  -4   8       19.38       23.55      1.10 o 
  -5  -4   8        7.22        9.00      0.89 o 
  -4  -4   8       32.98       36.77      1.72 o 
  -3  -4   8      718.06      659.18      8.59 o 
  -2  -4   8       14.47       16.20      1.10 o 
  -1  -4   8       97.48      105.08      3.60 o 
   0  -4   8       61.82       68.99      2.89 o 
   1  -4   8       77.51       82.57      2.44 o 
   2  -4   8       98.35      108.61      2.84 o 
   3  -4   8       73.30       70.15      2.36 o 
   4  -4   8      785.21      817.71      8.06 o 
   5  -4   8        9.98       10.42      1.13 o 
   6  -4   8      193.17      186.67      3.94 o 
   7  -4   8        2.37        1.54      0.74 o 
   8  -4   8       15.99       17.50      1.14 o 
  -6  -3   8       81.08       89.13      2.31 o 
  -5  -3   8        3.86        4.53      0.72 o 
  -4  -3   8       16.62       14.02      1.17 o 
  -3  -3   8       30.76       22.04      1.59 o 
  -2  -3   8      532.94      542.16      7.88 o 
  -1  -3   8       78.12       85.90      3.12 o 
   0  -3   8       73.26       82.91      3.06 o 
   1  -3   8      328.17      349.56      6.41 o 
   2  -3   8        3.57        4.41      0.59 o 
   3  -3   8       56.65       51.14      1.88 o 
   4  -3   8       64.27       69.90      3.65 o 
   5  -3   8      215.76      208.69      6.13 o 
   6  -3   8       16.49       16.01      1.14 o 
   7  -3   8        0.20        1.24      0.63 o 
   8  -3   8       84.55       90.16      3.72 o 
   9  -3   8       10.82       10.86      1.15 o 
  -7  -2   8        0.96        1.42      0.44 o 
  -6  -2   8       84.36       94.36      3.11 o 
  -5  -2   8        0.05        0.42      0.46 o 
  -4  -2   8        0.97        1.79      0.49 o 
  -3  -2   8       16.85       20.12      2.94 o 
  -2  -2   8        0.04        0.28      0.41 o 
  -1  -2   8      661.59      685.05     11.39 o 
   0  -2   8      423.47      425.37      6.34 o 
   1  -2   8      141.25      139.06      2.67 o 
   2  -2   8      565.67      591.01      6.24 o 
   3  -2   8      103.35      105.52      3.36 o 
   4  -2   8       96.27      101.88      2.28 o 
   5  -2   8      325.91      335.05      5.82 o 
   6  -2   8      236.13      229.39      5.17 o 
   7  -2   8        0.68        0.31      0.41 o 
   8  -2   8       52.44       51.39      3.34 o 
   9  -2   8       29.94       30.63      2.93 o 
  -7  -1   8       21.22       26.46      1.42 o 
  -6  -1   8       10.69        5.70      0.72 o 
  -5  -1   8       13.04       14.25      0.98 o 
  -4  -1   8      191.98      178.31      3.37 o 
  -3  -1   8        0.15        0.32      0.54 o 
  -2  -1   8        1.90        3.62      0.78 o 
  -1  -1   8       28.31       26.74      1.23 o 
   0  -1   8      641.58      657.78      7.22 o 
   1  -1   8     1075.48     1190.92      7.53 o 
   2  -1   8       70.67       65.19      1.66 o 
   3  -1   8      341.31      338.85      6.99 o 
   4  -1   8        5.59        2.42      0.50 o 
   5  -1   8        2.61        3.86      0.56 o 
   6  -1   8      104.34      100.44      2.35 o 
   7  -1   8      687.52      685.91      8.69 o 
   8  -1   8       89.26       83.40      2.54 o 
   9  -1   8        0.96        1.42      0.98 o 
  -7   0   8        3.46        9.23      1.79 o 
  -6   0   8       44.48       39.21      1.61 o 
  -5   0   8       59.12       51.43      1.78 o 
  -4   0   8     5264.13     5219.90     35.97 o 
  -3   0   8      199.22      189.28      4.82 o 
  -2   0   8        5.84        5.31      0.86 o 
  -1   0   8      110.64      105.10      2.37 o 
   0   0   8      115.32      120.09      4.03 o 
   1   0   8        1.71        1.43      0.56 o 
   2   0   8        1.71        2.80      0.59 o 
   3   0   8     1048.37     1074.66     24.19 o 
   4   0   8      248.85      251.96      4.16 o 
   5   0   8      827.07      822.89     14.05 o 
   6   0   8        0.39        0.60      0.33 o 
   7   0   8       30.11       31.01      1.41 o 
   8   0   8       41.22       35.55      2.04 o 
   9   0   8        3.35        2.70      1.00 o 
  -7   1   8        5.66        3.41      0.80 o 
  -6   1   8        2.40        0.25      0.36 o 
  -5   1   8       51.01       43.70      2.44 o 
  -4   1   8     1090.68     1121.79      7.81 o 
  -3   1   8      312.93      311.22      9.59 o 
  -2   1   8        7.67        6.22      0.89 o 
  -1   1   8      493.39      458.10     18.71 o 
   0   1   8      127.78      111.05      2.38 o 
   1   1   8      194.56      180.36      9.17 o 
   2   1   8      608.68      547.39     24.72 o 
   3   1   8       27.90       38.90      1.64 o 
   4   1   8      366.76      358.79      3.84 o 
   5   1   8        9.67       14.19      0.70 o 
   6   1   8        0.33        1.02      0.55 o 
   7   1   8      159.53      150.29      3.40 o 
   8   1   8      115.55      118.76      2.98 o 
   9   1   8       60.16       51.28      2.48 o 
  -7   2   8       36.53       46.89      2.37 o 
  -6   2   8       15.22       14.55      1.11 o 
  -5   2   8       40.86       39.35      2.27 o 
  -4   2   8      245.62      233.67      4.98 o 
  -3   2   8      352.86      342.98     24.37 o 
  -2   2   8      118.42      108.29      3.37 o 
  -1   2   8      111.94       95.71      3.16 o 
   0   2   8       22.23       20.52      1.15 o 
   1   2   8        1.03        2.70      0.57 o 
   2   2   8      339.86      264.21      7.30 o 
   3   2   8        6.49        8.50      0.57 o 
   4   2   8       22.50       16.77      0.80 o 
   5   2   8      124.35      123.88      2.19 o 
   6   2   8       28.53       25.30      1.10 o 
   7   2   8       86.00       86.82      2.34 o 
   8   2   8       28.19       26.32      1.45 o 
   9   2   8      157.96      154.60      7.34 o 
  -7   3   8      105.31      106.64      7.00 o 
  -6   3   8      107.21      116.13      5.09 o 
  -5   3   8        0.58        0.43      0.50 o 
  -4   3   8       13.05       12.87      1.37 o 
  -3   3   8        8.14        7.10      1.15 o 
  -2   3   8       72.75       67.63      2.85 o 
  -1   3   8      162.03      136.70      3.80 o 
   0   3   8        1.94        1.82      0.53 o 
   1   3   8       20.65       25.73      1.17 o 
   2   3   8       99.97       91.05      3.79 o 
   3   3   8      452.19      440.54      6.03 o 
   4   3   8       11.54        8.72      0.59 o 
   5   3   8       95.32      102.79      2.23 o 
   6   3   8     1718.31     1713.77     12.95 o 
   7   3   8        0.25        0.10      0.51 o 
   8   3   8       12.46       14.69      1.28 o 
   9   3   8        0.73        2.61      2.36 o 
  -7   4   8      110.62      141.43      3.92 o 
  -6   4   8       48.02       54.48      2.24 o 
  -5   4   8        3.63        3.81      0.73 o 
  -4   4   8        2.29        0.90      1.06 o 
  -3   4   8       53.29       48.62      2.66 o 
  -2   4   8      110.79       99.34      3.65 o 
  -1   4   8      719.79      699.08     21.72 o 
   0   4   8       12.98        7.99      0.81 o 
   1   4   8      119.86      106.39      3.32 o 
   2   4   8        0.26        0.54      0.40 o 
   3   4   8       77.17       75.35      2.09 o 
   4   4   8      236.47      232.69      4.11 o 
   5   4   8      486.17      481.22      4.93 o 
   6   4   8     3918.22     3961.26     31.94 o 
   7   4   8       59.50       54.49      1.79 o 
   8   4   8        0.19        0.31      0.51 o 
   9   4   8       20.06       17.59      2.58 o 
  -6   5   8        3.76        4.07      0.70 o 
  -5   5   8      203.88      199.26      7.51 o 
  -4   5   8      187.01      136.12      8.02 o 
  -3   5   8       38.94       38.41      1.74 o 
  -2   5   8       30.01       28.58      1.75 o 
  -1   5   8      325.06      343.38      6.60 o 
   0   5   8        8.40       11.82      0.87 o 
   1   5   8      459.87      428.22     12.99 o 
   2   5   8     1196.37     1251.52     19.55 o 
   3   5   8       64.18       69.53      3.02 o 
   4   5   8      264.26      275.95      4.77 o 
   5   5   8      406.55      422.20      5.10 o 
   6   5   8      328.18      335.64      4.71 o 
   7   5   8        2.12        1.58      0.56 o 
   8   5   8       63.57       55.15      1.76 o 
   9   5   8       31.84       31.75      2.10 o 
  -6   6   8        1.71        0.11      0.42 o 
  -5   6   8       15.89       11.69      1.99 o 
  -4   6   8      408.14      386.59      7.69 o 
  -3   6   8      214.87      201.75      5.81 o 
  -2   6   8      172.91      166.59      3.65 o 
  -1   6   8      163.46      158.27      3.37 o 
   0   6   8      355.00      350.96      6.87 o 
   1   6   8       19.92       19.79      1.59 o 
   2   6   8        2.47        1.95      1.13 o 
   3   6   8       20.46       19.92      2.15 o 
   4   6   8       72.57       68.94      3.01 o 
   5   6   8      125.67      127.46      5.46 o 
   6   6   8      192.81      193.23      5.27 o 
   7   6   8       47.13       46.99      1.67 o 
   8   6   8        9.14       10.02      0.73 o 
  -5   7   8      176.85      165.04      6.31 o 
  -4   7   8        1.91        1.12      0.44 o 
  -3   7   8       36.68       49.35      2.01 o 
  -2   7   8        0.26        0.28      0.42 o 
  -1   7   8      475.20      468.51     23.46 o 
   0   7   8      176.51      171.25      4.86 o 
   1   7   8       34.40       33.32      2.22 o 
   2   7   8       20.46       19.32      1.67 o 
   3   7   8       49.89       51.58      2.61 o 
   4   7   8       22.00       20.13      1.78 o 
   5   7   8       24.27       27.28      2.94 o 
   6   7   8      211.98      222.63     16.80 o 
   7   7   8        0.44       -0.17      0.75 o 
   8   7   8       68.04       67.26      2.69 o 
  -5   8   8       26.31       21.76      1.71 o 
  -4   8   8       79.35       74.15      2.56 o 
  -3   8   8       12.06       12.26      1.09 o 
  -2   8   8        0.12        0.39      0.53 o 
  -1   8   8       14.43       13.89      2.22 o 
   0   8   8      716.55      712.79      9.86 o 
   1   8   8      213.99      206.70     11.91 o 
   2   8   8      350.48      306.01      7.88 o 
   3   8   8      128.72      117.91      4.49 o 
   4   8   8        5.27       12.26      0.96 o 
   5   8   8      265.65      267.12     17.85 o 
   6   8   8       57.00       57.78      3.91 o 
   7   8   8        4.22        4.72      0.74 o 
  -4   9   8      201.23      219.37      6.38 o 
  -3   9   8       36.09       42.34      1.50 o 
  -2   9   8       11.38       11.18      0.91 o 
  -1   9   8        2.13        1.72      0.69 o 
   0   9   8        1.39        0.86      0.65 o 
   1   9   8      418.30      427.39      9.35 o 
   2   9   8        6.92        6.50      1.30 o 
   3   9   8        0.69        0.22      0.54 o 
   4   9   8        0.18        0.52      0.38 o 
   5   9   8       11.93        7.94      0.96 o 
   6   9   8        9.53        8.67      1.07 o 
  -2  10   8       11.08       11.95      0.73 o 
  -1  10   8        0.04        0.63      0.30 o 
   0  10   8       12.83       14.24      1.62 o 
   1  10   8      727.23      769.15     11.37 o 
   2  10   8       56.50       59.01      3.07 o 
   3  10   8        1.11        1.23      0.38 o 
   4  10   8        7.84        3.87      0.61 o 
   0  -8   9       64.91       52.48      2.91 o 
   1  -8   9        3.50        1.93      0.77 o 
   2  -8   9        3.67        2.55      2.39 o 
   3  -8   9        0.15        0.58      0.34 o 
  -2  -7   9       19.08       19.45      1.75 o 
  -1  -7   9      132.78      143.39      4.09 o 
   0  -7   9        0.08        0.49      0.46 o 
   1  -7   9        8.00        6.51      0.95 o 
   2  -7   9      218.97      229.63      5.27 o 
   3  -7   9        1.00       -0.29      0.50 o 
   4  -7   9        0.05        0.10      0.47 o 
   5  -7   9        0.20        0.36      0.56 o 
  -4  -6   9        6.99        4.25      0.92 o 
  -3  -6   9       19.13       14.09      0.98 o 
  -2  -6   9        7.27        8.07      0.73 o 
  -1  -6   9        0.00        0.56      0.34 o 
   0  -6   9       64.72       65.83      3.85 o 
   1  -6   9      134.51      135.67      5.79 o 
   2  -6   9        2.60        2.56      0.81 o 
   3  -6   9        0.71        0.30      0.48 o 
   4  -6   9       98.19       99.94      3.89 o 
   5  -6   9        0.04       -0.26      0.40 o 
   6  -6   9       21.15       22.63      1.55 o 
  -4  -5   9        6.36        9.31      0.80 o 
  -3  -5   9       12.21       10.47      0.85 o 
  -2  -5   9        0.05        0.19      0.35 o 
  -1  -5   9       11.97       13.93      1.23 o 
   0  -5   9      289.01      296.01      8.45 o 
   1  -5   9      285.09      296.73      8.51 o 
   2  -5   9       48.48       49.96      2.66 o 
   3  -5   9      297.08      307.56      7.56 o 
   4  -5   9       12.85       14.04      1.54 o 
   5  -5   9       79.96       69.35      3.32 o 
   6  -5   9       89.21       87.70      2.63 o 
   7  -5   9      191.32      179.95      8.04 o 
  -5  -4   9       20.70       22.14      1.33 o 
  -4  -4   9        5.71        5.66      0.72 o 
  -3  -4   9      326.38      279.75      4.48 o 
  -2  -4   9        3.94        1.72      0.54 o 
  -1  -4   9       71.85       78.74      4.25 o 
   0  -4   9       12.29       12.54      1.82 o 
   1  -4   9       24.65       25.79      1.41 o 
   2  -4   9       18.31       18.50      1.27 o 
   3  -4   9      920.65      961.30     12.24 o 
   4  -4   9        0.42        1.28      0.68 o 
   5  -4   9       17.74       18.98      2.26 o 
   6  -4   9        0.20       -0.05      0.36 o 
   7  -4   9       42.50       36.89      2.32 o 
   8  -4   9        0.31        1.16      0.53 o 
  -6  -3   9        1.43        1.84      0.50 o 
  -5  -3   9        0.08        0.29      0.55 o 
  -4  -3   9      115.62      105.58      2.87 o 
  -3  -3   9       41.74       38.22      1.65 o 
  -2  -3   9      204.75      185.68      6.07 o 
  -1  -3   9       12.18       16.79      5.49 o 
   0  -3   9       89.72       84.07      3.18 o 
   1  -3   9     1063.30     1074.79     11.02 o 
   2  -3   9       76.08       80.03      2.42 o 
   3  -3   9       35.12       34.69      1.62 o 
   4  -3   9       40.36       47.65      2.21 o 
   5  -3   9       84.59       80.69      2.86 o 
   6  -3   9       21.93       21.65      1.31 o 
   7  -3   9        4.18        3.55      0.75 o 
   8  -3   9       34.27       37.16      2.24 o 
  -6  -2   9        9.36       10.23      0.77 o 
  -5  -2   9       30.82       29.87      1.51 o 
  -4  -2   9        0.56        1.06      0.46 o 
  -3  -2   9       14.37       13.17      2.07 o 
  -2  -2   9        2.88        4.24      0.61 o 
  -1  -2   9        0.93        2.24      0.65 o 
   0  -2   9      134.06      130.74      3.49 o 
   1  -2   9      306.98      306.83      3.93 o 
   2  -2   9        4.44        4.30      1.15 o 
   3  -2   9      186.18      183.90      3.15 o 
   4  -2   9       70.89       82.08      2.16 o 
   5  -2   9      185.64      178.17      4.59 o 
   6  -2   9      193.44      190.56      5.24 o 
   7  -2   9        0.88        1.22      0.45 o 
   8  -2   9        2.54        2.62      0.63 o 
   9  -2   9       19.71       21.46      2.26 o 
  -6  -1   9        0.07        1.39      0.48 o 
  -5  -1   9       36.54       34.42      1.41 o 
  -4  -1   9      171.86      179.14      3.83 o 
  -3  -1   9        3.64        5.02      1.88 o 
  -2  -1   9       14.51       14.64      1.84 o 
  -1  -1   9        8.64        7.76      0.76 o 
   0  -1   9      240.04      254.72      4.91 o 
   1  -1   9      629.08      675.62      9.16 o 
   2  -1   9      613.90      646.83      9.29 o 
   3  -1   9       25.68       23.10      1.67 o 
   4  -1   9        3.53        3.33      0.59 o 
   5  -1   9       25.51       20.23      1.08 o 
   6  -1   9       46.00       46.50      1.78 o 
   7  -1   9      226.92      229.85      4.75 o 
   8  -1   9        5.35        3.01      0.61 o 
   9  -1   9       14.59       13.90      1.96 o 
  -6   0   9      403.71      391.30      5.82 o 
  -5   0   9       22.20       25.96      1.12 o 
  -4   0   9       13.47       17.92      1.30 o 
  -3   0   9       23.99       22.12      2.43 o 
  -2   0   9      132.52      131.00      3.89 o 
  -1   0   9      294.09      286.49      4.10 o 
   0   0   9        1.70        3.57      0.66 o 
   1   0   9      219.78      235.57      7.02 o 
   2   0   9      166.03      199.63      3.66 o 
   3   0   9       21.21       15.34      0.96 o 
   4   0   9      249.33      279.76      5.67 o 
   5   0   9      312.61      341.17      4.53 o 
   6   0   9       13.66       10.51      1.02 o 
   7   0   9      211.55      210.23      4.10 o 
   8   0   9      330.53      301.03      6.33 o 
   9   0   9        0.10        0.48      0.68 o 
  -6   1   9       18.47       21.70      1.53 o 
  -5   1   9        2.31        1.99      0.58 o 
  -4   1   9      137.26      136.71      2.78 o 
  -3   1   9     1190.27     1168.25     31.41 o 
  -2   1   9       50.35       43.63      1.76 o 
  -1   1   9       21.59       20.19      1.49 o 
   0   1   9       97.32       98.43      3.09 o 
   1   1   9       83.75       88.73      4.49 o 
   2   1   9       85.27       83.56      3.25 o 
   3   1   9       49.40       45.21      1.91 o 
   4   1   9      136.42      136.47      2.33 o 
   5   1   9       24.62       25.67      1.18 o 
   6   1   9        2.22        3.89      0.55 o 
   7   1   9       13.73        8.66      0.93 o 
   8   1   9        0.03        1.11      0.54 o 
   9   1   9       68.39       71.05      2.88 o 
  -6   2   9       14.08       17.36      0.99 o 
  -5   2   9        4.39        3.82      1.12 o 
  -4   2   9        1.84        2.00      0.69 o 
  -3   2   9        0.03       -0.06      1.05 o 
  -2   2   9     1188.01     1130.93     45.96 o 
  -1   2   9      124.04      122.82      2.98 o 
   0   2   9      143.51      127.49      2.83 o 
   1   2   9       17.48       15.48      0.94 o 
   2   2   9       36.10       29.62      1.82 o 
   3   2   9       34.35       32.62      1.11 o 
   4   2   9      274.21      255.83      3.23 o 
   5   2   9       32.26       34.39      1.18 o 
   6   2   9       93.76       95.62      1.96 o 
   7   2   9       19.73       16.86      1.09 o 
   8   2   9       91.46       90.37      2.66 o 
   9   2   9        9.23        8.53      1.45 o 
  -6   3   9       22.44       16.38      2.02 o 
  -5   3   9       97.28      105.04      3.40 o 
  -4   3   9       36.87       36.83      4.02 o 
  -3   3   9       44.22       40.14      3.41 o 
  -2   3   9        1.25        1.45      0.76 o 
  -1   3   9      117.74      110.44      2.97 o 
   0   3   9       30.32       28.74      1.42 o 
   1   3   9       62.30       72.54      2.06 o 
   2   3   9       28.48       24.89      1.46 o 
   3   3   9       14.02       15.51      0.87 o 
   4   3   9       15.68       17.37      0.89 o 
   5   3   9        6.32        7.34      0.68 o 
   6   3   9      945.32      928.15      6.66 o 
   7   3   9       67.41       66.67      1.98 o 
   8   3   9        0.01        0.70      0.59 o 
   9   3   9      129.15      131.44      4.78 o 
  -6   4   9       14.21       10.77      1.55 o 
  -5   4   9       95.21       99.28      2.47 o 
  -4   4   9       76.45       71.97      3.67 o 
  -3   4   9      190.81      161.69      7.30 o 
  -2   4   9       17.54       14.50      1.29 o 
  -1   4   9       15.93       14.01      1.16 o 
   0   4   9       26.97       33.37      1.61 o 
   1   4   9      151.33      141.29      5.47 o 
   2   4   9        3.37        5.32      0.69 o 
   3   4   9      149.09      142.28      2.99 o 
   4   4   9       37.95       38.56      1.30 o 
   5   4   9      970.43      996.70     13.76 o 
   6   4   9      808.40      830.38      7.55 o 
   7   4   9       96.99       99.68      2.36 o 
   8   4   9       28.30       20.98      1.23 o 
   9   4   9       29.37       26.88      2.08 o 
  -6   5   9        4.71        2.64      0.87 o 
  -5   5   9       16.92       11.50      1.11 o 
  -4   5   9      453.43      400.19     18.61 o 
  -3   5   9      340.05      303.53     10.19 o 
  -2   5   9       48.14       48.41      3.18 o 
  -1   5   9      306.97      292.24      9.66 o 
   0   5   9        7.41        4.79      0.77 o 
   1   5   9        3.81        5.66      0.85 o 
   2   5   9     1646.09     1661.81     23.68 o 
   3   5   9      209.08      216.56     11.60 o 
   4   5   9      165.28      160.57      3.76 o 
   5   5   9       59.40       64.37      2.27 o 
   6   5   9        9.48       10.63      0.92 o 
   7   5   9        0.16        1.23      0.53 o 
   8   5   9      126.84      107.33      3.42 o 
  -5   6   9       18.01       16.76      1.28 o 
  -4   6   9        9.33        6.42      1.64 o 
  -3   6   9        0.68        1.16      1.78 o 
  -2   6   9       35.50       35.38      2.61 o 
  -1   6   9       58.74       49.73      2.76 o 
   0   6   9       29.02       23.61      1.86 o 
   1   6   9       21.69       19.40      1.60 o 
   2   6   9      255.98      268.07     11.54 o 
   3   6   9        2.27        1.30      0.69 o 
   4   6   9      171.70      178.50      5.65 o 
   5   6   9       31.04       30.24      4.55 o 
   6   6   9        2.15        3.48      0.65 o 
   7   6   9        9.01       10.36      1.16 o 
   8   6   9       58.76       50.99      1.63 o 
  -5   7   9       82.34       85.28      5.90 o 
  -4   7   9        0.19       -0.40      1.02 o 
  -3   7   9        3.24        3.52      0.93 o 
  -2   7   9      337.28      331.66      5.49 o 
  -1   7   9       37.18       34.04      2.31 o 
   0   7   9       12.00       12.50      1.45 o 
   1   7   9       46.61       44.76      2.42 o 
   2   7   9        0.38        1.38      0.74 o 
   3   7   9        0.27        0.15      0.56 o 
   4   7   9       54.12       57.94      2.78 o 
   5   7   9       17.09       15.49      1.54 o 
   6   7   9        4.52        6.18      0.97 o 
   7   7   9       58.13       55.87      3.98 o 
  -4   8   9        5.03        6.31      1.44 o 
  -3   8   9      193.39      202.03      3.50 o 
  -2   8   9        3.27        2.94      0.54 o 
  -1   8   9        8.82        7.63      1.17 o 
   0   8   9      211.04      209.46      5.79 o 
   1   8   9       14.34       16.15      1.47 o 
   2   8   9      254.69      213.90      6.45 o 
   3   8   9      111.12      103.46      4.23 o 
   4   8   9        0.21        0.02      0.51 o 
   5   8   9        1.74        0.93      0.59 o 
   6   8   9      168.81      169.25     12.22 o 
   7   8   9        0.29        0.05      0.41 o 
  -3   9   9       54.48       55.20      2.65 o 
  -2   9   9       45.09       42.53      1.48 o 
  -1   9   9        4.43        4.55      0.61 o 
   0   9   9        0.61        1.20      0.62 o 
   1   9   9      665.75      658.03     11.25 o 
   2   9   9      143.80      129.85      4.82 o 
   3   9   9        0.06       -0.52      0.73 o 
   4   9   9       14.25       15.70      1.31 o 
   5   9   9       19.97       28.64      5.03 o 
   6   9   9      172.92      207.37      4.56 o 
  -1  10   9        4.52        4.47      0.86 o 
   0  10   9       49.73       44.00      7.13 o 
   1  10   9      445.00      472.64      8.39 o 
   2  10   9      133.36       89.54     29.43 o 
   3  10   9       17.72       20.39      0.98 o 
   4  10   9       88.20       94.51      2.58 o 
  -1  -7  10       63.77       59.34      7.67 o 
   0  -7  10       29.82       29.05      1.56 o 
   1  -7  10      137.46      134.51      5.01 o 
   2  -7  10        1.74        0.63      0.61 o 
   3  -7  10        1.14        0.96      1.11 o 
   4  -7  10        3.85        3.34      0.93 o 
  -3  -6  10        0.72        0.67      0.65 o 
  -2  -6  10        0.09        0.54      0.52 o 
  -1  -6  10       26.54       24.99      1.14 o 
   0  -6  10       73.05       68.07      7.44 o 
   1  -6  10       53.08       60.88      3.91 o 
   2  -6  10       50.99       51.55      2.70 o 
   3  -6  10       63.18       64.29      2.62 o 
   4  -6  10       92.39       96.23      3.62 o 
   5  -6  10        2.49        1.40      0.44 o 
   6  -6  10      106.92      106.04      4.03 o 
  -4  -5  10       38.60       34.40      1.67 o 
  -3  -5  10        0.81       -0.10      0.35 o 
  -2  -5  10       41.36       40.48      1.49 o 
  -1  -5  10        1.82        2.58      0.84 o 
   0  -5  10      126.06      126.96      5.32 o 
   1  -5  10        8.09        8.57      1.21 o 
   2  -5  10       95.36       92.72      3.44 o 
   3  -5  10       60.02       66.28      2.27 o 
   4  -5  10       22.82       23.81      1.43 o 
   5  -5  10       12.02       11.31      1.33 o 
   6  -5  10       32.31       27.54      1.71 o 
   7  -5  10       34.78       34.91      1.72 o 
  -4  -4  10       53.20       61.75      1.79 o 
  -3  -4  10      167.08      153.51      3.06 o 
  -2  -4  10       16.66       22.15      1.19 o 
  -1  -4  10       40.06       44.74      3.17 o 
   0  -4  10       80.89       85.29      4.50 o 
   1  -4  10       10.57       14.21      1.27 o 
   2  -4  10      125.95      136.45      5.25 o 
   3  -4  10     2433.42     2549.50     22.51 o 
   4  -4  10      363.62      363.63      5.38 o 
   5  -4  10       22.80       21.04      1.43 o 
   6  -4  10        0.02        0.19      0.38 o 
   7  -4  10       59.27       66.38      2.76 o 
  -5  -3  10        1.03        1.81      0.46 o 
  -4  -3  10       40.28       37.36      1.59 o 
  -3  -3  10       54.38       65.61      2.69 o 
  -2  -3  10       24.78       24.42      1.64 o 
  -1  -3  10      331.88      306.07      8.15 o 
   0  -3  10       26.76       24.81      2.43 o 
   1  -3  10      302.53      310.25      5.69 o 
   2  -3  10        7.00        7.15      0.80 o 
   3  -3  10     1175.75     1261.21     15.77 o 
   4  -3  10       52.95       56.51      2.10 o 
   5  -3  10       53.35       51.96      3.61 o 
   6  -3  10       46.02       43.01      2.23 o 
   7  -3  10        1.17        2.45      0.60 o 
   8  -3  10        5.66        5.36      1.45 o 
  -5  -2  10        1.17        1.82      0.58 o 
  -4  -2  10       12.28       11.09      0.82 o 
  -3  -2  10       40.98       40.21      2.13 o 
  -2  -2  10      353.12      343.51     12.94 o 
  -1  -2  10        0.99        2.43      0.91 o 
   0  -2  10      107.59      103.21      3.50 o 
   1  -2  10        0.18        0.96      0.51 o 
   2  -2  10      339.67      366.04      5.28 o 
   3  -2  10      670.62      697.40      9.68 o 
   4  -2  10        5.23        5.07      0.67 o 
   5  -2  10      138.68      137.40      4.76 o 
   6  -2  10       17.26       16.44      1.56 o 
   7  -2  10        0.56        0.16      0.39 o 
   8  -2  10        8.69        9.42      0.95 o 
  -6  -1  10      117.88      125.25      4.04 o 
  -5  -1  10      122.28      120.85      2.72 o 
  -4  -1  10       55.52       60.08      1.90 o 
  -3  -1  10      137.62      141.04      5.47 o 
  -2  -1  10        1.54        1.77      0.63 o 
  -1  -1  10        5.67        4.75      1.31 o 
   0  -1  10      252.38      269.67      7.01 o 
   1  -1  10      183.59      179.36      3.78 o 
   2  -1  10      746.01      733.27      7.39 o 
   3  -1  10       91.63       92.56      3.39 o 
   4  -1  10       42.80       45.48      2.46 o 
   5  -1  10        0.02        0.92      0.52 o 
   6  -1  10       18.71       19.29      1.38 o 
   7  -1  10       73.55       72.08      2.23 o 
   8  -1  10       29.66       25.89      2.08 o 
   9  -1  10       17.74       18.56      2.01 o 
  -6   0  10      434.37      434.38      7.68 o 
  -5   0  10       14.57       16.11      0.90 o 
  -4   0  10       21.87       20.62      1.14 o 
  -3   0  10      244.28      250.48      8.17 o 
  -2   0  10      271.61      263.53      7.49 o 
  -1   0  10      136.64      127.29      2.90 o 
   0   0  10        1.63        0.73      0.52 o 
   1   0  10      469.22      464.05     14.30 o 
   2   0  10      401.26      448.78      7.22 o 
   3   0  10       90.96      102.26      3.18 o 
   4   0  10        0.59        1.42      0.53 o 
   5   0  10       91.82       84.26      2.76 o 
   6   0  10      116.91      110.54      3.61 o 
   7   0  10       26.40       23.69      1.32 o 
   8   0  10       23.99       24.60      1.56 o 
   9   0  10       28.23       28.28      2.80 o 
  -6   1  10       66.12       62.03      2.89 o 
  -5   1  10      367.74      393.93      4.45 o 
  -4   1  10        1.14        1.33      0.67 o 
  -3   1  10      225.57      214.72      7.11 o 
  -2   1  10     1406.35     1383.61      9.98 o 
  -1   1  10       16.21       20.71      1.93 o 
   0   1  10       70.79       66.76      2.78 o 
   1   1  10       39.82       44.31      2.17 o 
   2   1  10      893.47      924.72     16.23 o 
   3   1  10       14.46       16.28      1.03 o 
   4   1  10        7.53        5.80      0.84 o 
   5   1  10        0.92        0.69      0.43 o 
   6   1  10      182.52      178.69      4.85 o 
   7   1  10      315.10      287.91     13.79 o 
   8   1  10      121.35       93.08      2.96 o 
   9   1  10       55.77       56.00      2.42 o 
  -6   2  10       11.65       10.40      0.89 o 
  -5   2  10        2.40        2.00      0.93 o 
  -4   2  10        0.57        0.57      0.43 o 
  -3   2  10       48.02       45.89      2.23 o 
  -2   2  10     2414.94     2340.14     74.97 o 
  -1   2  10        0.24       -0.01      0.51 o 
   0   2  10       13.16       10.69      1.20 o 
   1   2  10       52.05       47.23      2.53 o 
   2   2  10      214.78      212.34      5.51 o 
   3   2  10      205.13      192.56      4.11 o 
   4   2  10       67.40       72.89      1.80 o 
   5   2  10       55.48       52.66      1.60 o 
   6   2  10       49.29       50.67      2.04 o 
   7   2  10        1.89        1.85      0.70 o 
   8   2  10        1.19        0.88      0.67 o 
   9   2  10        3.04        1.31      0.79 o 
  -6   3  10       13.44       18.74      1.80 o 
  -5   3  10       11.49       11.58      1.15 o 
  -4   3  10        0.71        1.08      0.64 o 
  -3   3  10       76.75       76.45      4.33 o 
  -2   3  10       20.47       15.45      2.19 o 
  -1   3  10       26.36       26.66      1.54 o 
   0   3  10       33.04       32.84      1.58 o 
   1   3  10      113.60      114.00      3.29 o 
   2   3  10        6.47        6.04      1.22 o 
   3   3  10        5.01        6.15      0.71 o 
   4   3  10       99.71       99.43      2.22 o 
   5   3  10       88.16       88.05      3.15 o 
   6   3  10      118.18      119.18      2.60 o 
   7   3  10       44.59       44.09      2.17 o 
   8   3  10        3.64        3.50      0.92 o 
   9   3  10        2.01        2.57      0.82 o 
  -6   4  10       31.49       51.02      2.65 o 
  -5   4  10       25.11       28.94      1.60 o 
  -4   4  10        4.62        2.28      0.68 o 
  -3   4  10       35.55       28.53      2.89 o 
  -2   4  10        0.04        0.53      0.72 o 
  -1   4  10       18.60       21.16      1.43 o 
   0   4  10       36.17       30.21      1.58 o 
   1   4  10      248.86      216.79      4.75 o 
   2   4  10       10.31       10.16      0.95 o 
   3   4  10      312.94      302.71      7.35 o 
   4   4  10       27.10       29.89      1.19 o 
   5   4  10      469.36      479.29      6.24 o 
   6   4  10       89.62       92.18      2.29 o 
   7   4  10       21.13       19.79      1.17 o 
   8   4  10      295.12      249.79      5.17 o 
   9   4  10       12.58       11.57      1.33 o 
  -5   5  10        4.24        1.52      0.78 o 
  -4   5  10       41.88       45.89      2.11 o 
  -3   5  10      219.83      211.38      8.04 o 
  -2   5  10       93.09       93.27      6.32 o 
  -1   5  10      173.10      163.99      4.76 o 
   0   5  10        4.48        5.02      0.97 o 
   1   5  10      140.77      132.42      3.47 o 
   2   5  10      162.09      162.31      5.25 o 
   3   5  10      197.81      202.26      4.08 o 
   4   5  10      685.26      703.17      7.23 o 
   5   5  10        4.50        3.50      0.94 o 
   6   5  10        9.32        9.38      0.94 o 
   7   5  10       23.39       23.08      1.35 o 
   8   5  10     1159.92     1084.87     22.19 o 
  -5   6  10        0.44        0.77      0.61 o 
  -4   6  10        3.60        4.77      1.23 o 
  -3   6  10       57.44       54.55      4.14 o 
  -2   6  10       25.95       17.84      1.70 o 
  -1   6  10        0.97        1.10      0.76 o 
   0   6  10        2.79        1.34      0.75 o 
   1   6  10        4.30        3.50      0.89 o 
   2   6  10      165.17      164.13      9.59 o 
   3   6  10      150.25      155.08      3.64 o 
   4   6  10      519.07      551.73     10.73 o 
   5   6  10      142.36      155.31      4.41 o 
   6   6  10       10.27        9.83      0.88 o 
   7   6  10        5.64        6.15      0.72 o 
   8   6  10      108.18      106.66      4.61 o 
  -4   7  10       12.81       11.67      1.63 o 
  -3   7  10      160.53      151.37      6.43 o 
  -2   7  10      120.34      111.03      4.60 o 
  -1   7  10       82.73       82.14      3.38 o 
   0   7  10        0.14        1.05      0.67 o 
   1   7  10      598.40      567.44     22.80 o 
   2   7  10      474.89      460.52     23.02 o 
   3   7  10       33.57       32.46      1.64 o 
   4   7  10       22.04       24.97      3.70 o 
   5   7  10        0.08       -0.05      0.51 o 
   6   7  10        0.47        0.33      0.52 o 
   7   7  10        4.01        5.36      0.75 o 
  -3   8  10        1.27        2.30      1.11 o 
  -2   8  10       23.14       21.21      1.60 o 
  -1   8  10       21.78       21.70      1.69 o 
   0   8  10        3.45        2.76      0.80 o 
   1   8  10       85.45       82.14      3.86 o 
   2   8  10       62.37       41.25      8.80 o 
   3   8  10       32.94       27.99      1.95 o 
   4   8  10        3.71        3.82      0.76 o 
   5   8  10       46.58       53.09      2.32 o 
   6   8  10       95.41      110.74      3.01 o 
  -2   9  10        0.16        0.57      0.38 o 
  -1   9  10        0.61        0.42      0.50 o 
   0   9  10        9.67        8.59      1.00 o 
   1   9  10        5.56        7.50      1.25 o 
   2   9  10      333.07      350.10     19.70 o 
   3   9  10        3.30        2.85      0.48 o 
   4   9  10       14.32       15.30      1.17 o 
   5   9  10       17.38       20.78      3.10 o 
   0  10  10        5.27        5.03      0.88 o 
   1  10  10       21.76       16.82      1.50 o 
   2  10  10       49.16       49.84      2.41 o 
   3  10  10      108.48      113.93      4.77 o 
   0  -6  11        6.13        7.24      1.32 o 
   1  -6  11        2.24        2.68      0.59 o 
   2  -6  11       25.61       26.51      2.86 o 
   3  -6  11        5.48        4.71      0.59 o 
   4  -6  11        3.15        3.54      0.62 o 
   5  -6  11       24.40        4.92      0.88 o 
  -2  -5  11        4.08        3.59      0.55 o 
  -1  -5  11        0.00        0.99      0.41 o 
   0  -5  11        8.37        7.47      0.94 o 
   1  -5  11        2.54        2.57      0.66 o 
   2  -5  11       47.29       48.41      3.65 o 
   3  -5  11      217.43      206.39     33.62 o 
   4  -5  11        3.37        4.15      0.62 o 
   5  -5  11        0.19        0.54      0.49 o 
   6  -5  11       36.96       34.83      1.71 o 
  -3  -4  11       23.70       24.43      1.24 o 
  -2  -4  11      224.16      249.38      4.44 o 
  -1  -4  11       22.13       24.01      1.53 o 
   0  -4  11        0.63       -0.31      0.87 o 
   1  -4  11       45.75       47.16      2.11 o 
   2  -4  11      190.22      200.71      3.81 o 
   3  -4  11      574.30      604.59      6.69 o 
   4  -4  11       39.93       40.58      1.91 o 
   5  -4  11        1.03        1.07      0.51 o 
   6  -4  11       17.80       14.78      1.34 o 
   7  -4  11       83.33       90.05      4.31 o 
  -4  -3  11       20.44       18.95      0.99 o 
  -3  -3  11      117.44      122.26      2.74 o 
  -2  -3  11       26.80       28.62      1.36 o 
  -1  -3  11      413.96      318.14     47.96 o 
   0  -3  11        5.10        3.62      1.10 o 
   1  -3  11       24.07       28.69      1.76 o 
   2  -3  11      335.14      328.70     27.76 o 
   3  -3  11       45.01       45.60      2.26 o 
   4  -3  11      402.75      427.26      8.65 o 
   5  -3  11      289.61      280.76      5.78 o 
   6  -3  11      142.74      133.54      2.79 o 
   7  -3  11        7.35       10.08      1.72 o 
   8  -3  11        0.93        0.57      0.57 o 
  -5  -2  11       24.02       24.62      1.79 o 
  -4  -2  11       51.44       59.45      1.89 o 
  -3  -2  11        0.09        0.10      0.40 o 
  -2  -2  11        6.02        3.77      1.21 o 
  -1  -2  11      316.47      308.71      8.10 o 
   0  -2  11       74.85       66.86      3.92 o 
   1  -2  11       22.65       23.20      1.55 o 
   2  -2  11       91.56       86.68      3.00 o 
   3  -2  11      392.82      364.53     17.22 o 
   4  -2  11      171.68      168.05      8.26 o 
   5  -2  11       59.79       60.67      2.95 o 
   6  -2  11       21.41       27.89      3.36 o 
   7  -2  11       19.07       20.40      1.31 o 
   8  -2  11        1.56        1.86      0.60 o 
  -5  -1  11       95.75       90.14      1.96 o 
  -4  -1  11       68.82       73.36      1.86 o 
  -3  -1  11        3.50        2.88      0.69 o 
  -2  -1  11        1.11        1.74      0.51 o 
  -1  -1  11       10.39       10.31      1.56 o 
   0  -1  11        9.57        8.78      1.36 o 
   1  -1  11       68.10       67.53      2.31 o 
   2  -1  11       21.26       21.45      1.36 o 
   3  -1  11        5.51        7.83      1.42 o 
   4  -1  11      139.92      146.94      8.65 o 
   5  -1  11       14.65       17.73      1.65 o 
   6  -1  11       65.99       64.80      2.92 o 
   7  -1  11        3.31        2.10      0.56 o 
   8  -1  11       40.13       41.15      2.34 o 
  -5   0  11      145.12      155.43      3.31 o 
  -4   0  11       10.55       12.71      0.94 o 
  -3   0  11       26.39       25.23      1.45 o 
  -2   0  11       86.34       81.99      4.25 o 
  -1   0  11       11.47       13.94      1.19 o 
   0   0  11      138.32      144.42      3.93 o 
   1   0  11       18.03       19.25      1.37 o 
   2   0  11      105.95      110.36      3.00 o 
   3   0  11      393.41      418.69      5.93 o 
   4   0  11       45.01       45.48      3.12 o 
   5   0  11        1.26        2.01      0.71 o 
   6   0  11       23.93       22.36      1.44 o 
   7   0  11        2.12        0.18      0.47 o 
   8   0  11      153.36      139.29     10.84 o 
  -5   1  11        1.38        0.94      0.44 o 
  -4   1  11        2.48        3.27      0.62 o 
  -3   1  11      144.05      161.04      3.51 o 
  -2   1  11      374.86      362.48      6.12 o 
  -1   1  11      179.92      167.52      3.93 o 
   0   1  11       76.90       77.18      3.94 o 
   1   1  11        2.80        2.77      0.66 o 
   2   1  11       36.91       41.09      2.53 o 
   3   1  11      278.55      305.97      5.08 o 
   4   1  11      172.47      188.88      4.97 o 
   5   1  11       52.52       48.66      2.08 o 
   6   1  11      265.61      246.81      4.56 o 
   7   1  11       25.38       24.98      1.39 o 
   8   1  11        7.42        7.58      0.84 o 
   9   1  11       90.06       93.79      4.48 o 
  -5   2  11        6.51        5.89      0.64 o 
  -4   2  11       32.71       30.69      1.43 o 
  -3   2  11        7.04        6.49      0.93 o 
  -2   2  11      867.71      858.47     10.41 o 
  -1   2  11      665.80      642.68      8.80 o 
   0   2  11       43.59       45.35      2.34 o 
   1   2  11        0.51        1.59      1.02 o 
   2   2  11       11.35       13.12      2.48 o 
   3   2  11      117.35      118.69      4.22 o 
   4   2  11      285.41      317.21      8.43 o 
   5   2  11       27.61       24.33      1.45 o 
   6   2  11       44.40       47.40      1.96 o 
   7   2  11       18.42       15.56      2.15 o 
   8   2  11        0.83        0.56      0.62 o 
   9   2  11       12.11       12.45      1.44 o 
  -5   3  11       31.64       30.65      2.10 o 
  -4   3  11       29.85       32.69      1.85 o 
  -3   3  11        0.18        0.46      0.56 o 
  -2   3  11       78.74       75.50      4.31 o 
  -1   3  11       56.61       60.43      3.98 o 
   0   3  11      201.06      199.96      7.16 o 
   1   3  11      243.89      220.23      4.73 o 
   2   3  11       46.20       49.88      2.87 o 
   3   3  11        9.14       11.03      1.11 o 
   4   3  11        3.99        4.69      0.56 o 
   5   3  11       25.39       28.39      1.30 o 
   6   3  11      193.43      207.78      4.09 o 
   7   3  11       38.66       35.32      2.67 o 
   8   3  11       12.01       14.32      1.37 o 
  -5   4  11        2.31        2.35      0.53 o 
  -4   4  11      134.09      124.40      3.64 o 
  -3   4  11      320.76      302.25      8.28 o 
  -2   4  11      648.59      622.78     12.92 o 
  -1   4  11       37.94       33.80      2.12 o 
   0   4  11        6.13        6.83      1.06 o 
   1   4  11        6.70        7.35      0.95 o 
   2   4  11      157.71      156.00      4.60 o 
   3   4  11      156.27      169.08      4.69 o 
   4   4  11      423.29      437.02      6.93 o 
   5   4  11        7.16        5.53      0.80 o 
   6   4  11        5.35        6.25      0.64 o 
   7   4  11       17.04       17.64      1.31 o 
   8   4  11      402.88      319.31     16.31 o 
  -5   5  11        0.93        0.74      0.63 o 
  -4   5  11        6.51        5.94      0.63 o 
  -3   5  11       17.35       18.62      1.98 o 
  -2   5  11      108.47      103.45      5.47 o 
  -1   5  11      251.73      229.24      5.49 o 
   0   5  11        3.88        4.93      0.96 o 
   1   5  11       10.01        9.55      1.24 o 
   2   5  11      162.43      158.39      7.74 o 
   3   5  11       37.80       42.43      3.10 o 
   4   5  11       38.45       40.91      1.69 o 
   5   5  11       49.47       51.86      1.98 o 
   6   5  11       90.60       91.07      2.34 o 
   7   5  11      409.27      443.85      6.57 o 
   8   5  11      911.29      819.17     10.78 o 
  -4   6  11        0.00        0.14      0.49 o 
  -3   6  11        5.69        4.65      1.29 o 
  -2   6  11      635.65      596.59      8.60 o 
  -1   6  11       80.62       76.71      3.21 o 
   0   6  11       41.96       41.23      2.33 o 
   1   6  11        1.57        2.78      0.77 o 
   2   6  11      258.27      231.10     11.46 o 
   3   6  11       26.32       29.39      1.55 o 
   4   6  11       73.44       77.18      2.89 o 
   5   6  11        4.58        3.57      0.77 o 
   6   6  11        3.70        4.97      0.83 o 
   7   6  11       10.19        9.58      0.98 o 
  -3   7  11        2.33        2.61      1.03 o 
  -2   7  11      140.54      128.19      3.72 o 
  -1   7  11       71.04       62.47      2.75 o 
   0   7  11        8.24        6.52      1.20 o 
   1   7  11      151.56      146.24      4.03 o 
   2   7  11        0.02        0.19      0.44 o 
   3   7  11        2.81        1.86      0.55 o 
   4   7  11      220.18      238.00      4.92 o 
   5   7  11       11.92       14.04      1.26 o 
   6   7  11        0.80        0.44      0.40 o 
   7   7  11        2.18        2.02      0.50 o 
  -3   8  11       30.54       27.93      2.09 o 
  -2   8  11        1.94        2.31      0.59 o 
  -1   8  11        6.26        5.68      0.88 o 
   0   8  11      151.14      143.14      3.80 o 
   1   8  11       35.51       37.45      1.92 o 
   2   8  11       15.35       14.99      1.62 o 
   3   8  11       14.84       12.00      0.91 o 
   4   8  11        0.38        0.19      0.41 o 
   5   8  11       10.31       12.20      1.05 o 
   6   8  11       41.57       47.93      2.49 o 
  -1   9  11       51.88       55.27      1.94 o 
   0   9  11        9.56       10.69      2.26 o 
   1   9  11       15.55       13.25      1.46 o 
   2   9  11       22.21       19.32      1.64 o 
   3   9  11        1.78        2.83      0.58 o 
   4   9  11        0.97        1.95      0.43 o 
   1  -6  12       80.00       92.75      3.25 o 
   2  -6  12        0.16        1.04      0.50 o 
  -1  -5  12       68.81       87.33      2.21 o 
   0  -5  12       52.68       61.11      2.99 o 
   1  -5  12        0.13        0.28      0.57 o 
   2  -5  12      149.58      154.78      5.03 o 
   3  -5  12        0.51        0.50      0.50 o 
   4  -5  12        1.70        2.61      0.67 o 
   5  -5  12        4.79        2.52      3.22 o 
  -2  -4  12       28.45       32.29      1.49 o 
  -1  -4  12        1.93        4.84      0.66 o 
   0  -4  12       92.72      106.04      4.43 o 
   1  -4  12       24.52       30.25      2.52 o 
   2  -4  12       17.37       18.51      1.99 o 
   3  -4  12      436.08      467.54      6.46 o 
   4  -4  12       33.11       32.96      3.49 o 
   5  -4  12       24.62       24.41      2.54 o 
   6  -4  12        2.93        4.45      1.12 o 
  -3  -3  12       29.51       32.50      1.21 o 
  -2  -3  12        1.69        3.33      0.62 o 
  -1  -3  12      170.51      157.33      5.31 o 
   0  -3  12      129.22      152.88      5.64 o 
   1  -3  12        1.33        1.50      0.85 o 
   2  -3  12      561.58      565.61     22.11 o 
   3  -3  12      216.73      199.65     32.19 o 
   4  -3  12       86.18       78.41     14.21 o 
   5  -3  12      601.03      583.13      9.83 o 
   6  -3  12      142.99      135.76      5.74 o 
   7  -3  12        1.19        2.30      0.84 o 
  -4  -2  12       28.50       36.44      1.22 o 
  -3  -2  12        0.20       -0.17      0.38 o 
  -2  -2  12       54.33       53.67      2.21 o 
  -1  -2  12       63.92       53.73      3.26 o 
   0  -2  12        0.95        2.35      0.91 o 
   1  -2  12       52.86       47.00      5.03 o 
   2  -2  12       30.34       26.25      1.71 o 
   3  -2  12        0.14        0.11      0.57 o 
   4  -2  12       25.21       20.85      2.90 o 
   5  -2  12      662.38      632.30     14.01 o 
   6  -2  12        5.24        3.16      0.82 o 
   7  -2  12       25.55       25.78      2.21 o 
  -4  -1  12       34.89       43.47      1.44 o 
  -3  -1  12       15.95       17.60      1.06 o 
  -2  -1  12       77.95       77.92      2.55 o 
  -1  -1  12       82.12       81.42      4.06 o 
   0  -1  12       57.10       55.82      2.97 o 
   1  -1  12        0.52        3.86      0.89 o 
   2  -1  12        1.60        1.03      0.72 o 
   3  -1  12      157.52      146.65      5.53 o 
   4  -1  12      312.79      321.64      8.55 o 
   5  -1  12       34.97       30.31      3.17 o 
   6  -1  12        0.13       -0.01      0.51 o 
   7  -1  12        6.70        3.71      0.60 o 
   8  -1  12        1.59       -0.45      0.45 o 
  -4   0  12      103.68      118.68      2.07 o 
  -3   0  12       43.15       49.06      1.77 o 
  -2   0  12       57.51       55.57      4.51 o 
  -1   0  12      404.57      416.22      8.26 o 
   0   0  12      178.15      180.42      5.84 o 
   1   0  12      143.17      150.96      3.76 o 
   2   0  12       65.71       59.34      2.52 o 
   3   0  12       21.37       21.65      2.20 o 
   4   0  12      150.57      149.56      5.60 o 
   5   0  12       73.56       61.64      2.83 o 
   6   0  12        0.32        0.07      0.50 o 
   7   0  12        0.09        0.77      0.39 o 
   8   0  12      117.11      113.85      5.21 o 
  -4   1  12       12.35       13.99      1.07 o 
  -3   1  12       76.02       80.65      2.64 o 
  -2   1  12        2.60        2.42      0.99 o 
  -1   1  12      247.49      249.92      6.83 o 
   0   1  12       82.27       85.83      3.81 o 
   1   1  12      334.80      341.68      7.78 o 
   2   1  12        0.03        0.44      0.53 o 
   3   1  12        0.44        0.53      0.59 o 
   4   1  12        4.33        4.48      1.04 o 
   5   1  12       34.87       36.66      2.15 o 
   6   1  12       15.34       12.15      1.22 o 
   7   1  12        4.39        4.05      0.67 o 
   8   1  12       11.66       14.61      2.09 o 
  -4   2  12        7.37        8.47      0.96 o 
  -3   2  12       90.20      107.06      2.60 o 
  -2   2  12      124.93      129.88      4.05 o 
  -1   2  12      314.97      316.55      5.39 o 
   0   2  12       41.62       44.05      2.04 o 
   1   2  12       17.04       22.49      4.18 o 
   2   2  12        0.01        0.51      0.55 o 
   3   2  12      150.86      160.90      4.26 o 
   4   2  12      331.52      368.84      8.60 o 
   5   2  12      146.72      146.20      5.85 o 
   6   2  12       23.71       20.60      1.56 o 
   7   2  12        6.26        3.50      0.60 o 
   8   2  12        2.19        1.17      0.58 o 
  -4   3  12       20.30       17.62      1.25 o 
  -3   3  12        2.90        2.94      0.50 o 
  -2   3  12        8.14        7.47      0.96 o 
  -1   3  12       31.42       34.63      3.09 o 
   0   3  12     1143.11     1125.92     16.41 o 
   1   3  12       23.80       24.24      2.52 o 
   2   3  12        3.83        2.14      1.17 o 
   3   3  12       13.91       15.51      2.10 o 
   4   3  12      136.35      156.80     10.13 o 
   5   3  12       44.98       44.97      1.96 o 
   6   3  12       69.94       71.94      2.32 o 
   7   3  12       48.02       49.26      2.04 o 
   8   3  12       51.80       48.59      2.19 o 
  -4   4  12       51.22       54.85      1.98 o 
  -3   4  12        0.12        0.09      0.37 o 
  -2   4  12        3.28        2.90      0.68 o 
  -1   4  12       10.60        8.37      1.75 o 
   0   4  12      233.95      238.78      7.92 o 
   1   4  12        0.06        0.78      0.48 o 
   2   4  12      282.15      295.87      8.44 o 
   3   4  12      158.25      167.54      4.60 o 
   4   4  12      199.56      213.52      5.10 o 
   5   4  12        3.33        3.46      0.52 o 
   6   4  12        5.68        6.22      0.76 o 
   7   4  12       68.81       59.51      2.82 o 
   8   4  12      425.03      372.80      7.37 o 
  -4   5  12       73.10       66.91      2.91 o 
  -3   5  12        8.19        9.17      0.76 o 
  -2   5  12       40.02       36.36      2.99 o 
  -1   5  12      122.61      114.28      5.49 o 
   0   5  12       18.17       15.30      1.44 o 
   1   5  12       51.76       49.94      2.37 o 
   2   5  12        0.99        2.21      0.66 o 
   3   5  12      696.91      724.56      9.63 o 
   4   5  12        2.16        2.63      0.98 o 
   5   5  12        9.72        9.71      1.01 o 
   6   5  12        8.46       10.28      0.71 o 
   7   5  12       17.66       15.62      1.25 o 
  -3   6  12       12.19       15.23      1.09 o 
  -2   6  12        2.16        1.66      1.00 o 
  -1   6  12       12.04       13.11      1.33 o 
   0   6  12        8.57        8.65      1.12 o 
   1   6  12        5.57        5.45      0.91 o 
   2   6  12       85.80       88.13      2.88 o 
   3   6  12        0.63        1.66      0.77 o 
   4   6  12      608.44      661.57     14.72 o 
   5   6  12       11.51       13.06      1.15 o 
   6   6  12      171.32      179.14      3.82 o 
   7   6  12       58.70       64.89      3.52 o 
  -3   7  12       11.99       14.46      1.42 o 
  -2   7  12        7.98        6.39      1.25 o 
  -1   7  12       33.62       34.76      2.15 o 
   0   7  12        1.51        1.21      0.59 o 
   1   7  12        0.08        0.30      0.92 o 
   2   7  12       11.72       11.93      1.11 o 
   3   7  12       26.61       27.03      3.07 o 
   4   7  12      207.69      219.21      6.05 o 
   5   7  12        7.92        8.70      1.08 o 
   6   7  12        2.73        4.33      0.61 o 
  -2   8  12        0.02       -0.50      0.67 o 
  -1   8  12      170.90      160.39      5.00 o 
   0   8  12        2.14        2.77      0.59 o 
   1   8  12       59.91       54.00      2.04 o 
   2   8  12        1.57        1.57      0.62 o 
   3   8  12       82.42       89.95      4.97 o 
   4   8  12       54.39       56.14      3.82 o 
   5   8  12        0.84        3.97      1.10 o 
   0   9  12       72.75       67.95      2.74 o 
   1   9  12       49.98       49.63      2.38 o 
   2   9  12        3.94        4.02      1.15 o 
   3   9  12        1.56        1.04      0.79 o 
   1  -5  13        6.55        8.89      1.05 o 
   2  -5  13       25.79       26.96      1.82 o 
   3  -5  13        3.34        5.83      1.08 o 
  -1  -4  13        1.10        2.70      0.63 o 
   0  -4  13       22.26       28.47      2.09 o 
   1  -4  13        3.98        2.46      0.79 o 
   2  -4  13       14.37       14.25      1.58 o 
   3  -4  13      129.76      146.06      4.60 o 
   4  -4  13       13.34       11.73      1.00 o 
   5  -4  13       52.55       52.29      3.16 o 
  -2  -3  13       12.00       15.29      1.01 o 
  -1  -3  13        1.67        1.07      0.37 o 
   0  -3  13      339.08      385.45      8.08 o 
   1  -3  13        2.49        2.40      0.88 o 
   2  -3  13       13.77       16.87      2.74 o 
   3  -3  13       20.94       18.83      2.62 o 
   4  -3  13        7.81       10.63      4.28 o 
   5  -3  13      829.45      612.07    146.24 o 
   6  -3  13        2.68        2.66      0.98 o 
  -3  -2  13       67.24       75.00      2.09 o 
  -2  -2  13       36.97       37.28      2.67 o 
  -1  -2  13       30.20       23.06      5.95 o 
   0  -2  13       54.07       56.79      3.31 o 
   1  -2  13      153.76      156.27      5.67 o 
   2  -2  13       81.77       80.74      9.68 o 
   3  -2  13       31.77       26.25      2.32 o 
   4  -2  13       31.25       27.23      4.25 o 
   5  -2  13      370.17      305.11     39.38 o 
   6  -2  13       39.15       44.24      2.26 o 
   7  -2  13       58.66       57.86      3.21 o 
  -3  -1  13        0.01        0.36      0.23 o 
  -2  -1  13        0.09        0.96      0.46 o 
  -1  -1  13        1.40        1.02      0.43 o 
   0  -1  13       80.71       78.30      4.04 o 
   1  -1  13      297.89      294.61     15.12 o 
   2  -1  13       54.82       48.19      4.01 o 
   3  -1  13       96.05       88.90      6.04 o 
   4  -1  13       36.79       32.88      3.89 o 
   5  -1  13       85.19       70.54      6.24 o 
   6  -1  13       11.13        9.44      2.88 o 
   7  -1  13       17.53       20.56      1.51 o 
  -3   0  13       14.98       15.35      0.86 o 
  -2   0  13      318.76      334.54      7.37 o 
  -1   0  13        1.74        1.00      0.63 o 
   0   0  13       55.66       58.12      3.20 o 
   1   0  13       63.01       64.39      4.04 o 
   2   0  13        0.34        0.29      0.50 o 
   3   0  13       25.59       22.48      2.19 o 
   4   0  13        0.01        1.49      0.86 o 
   5   0  13       81.44       66.78      4.27 o 
   6   0  13       34.65       33.18      2.76 o 
   7   0  13       35.88       35.27      2.03 o 
  -4   1  13       29.10       29.75      2.87 o 
  -3   1  13       24.58       27.54      1.47 o 
  -2   1  13        0.21        0.56      0.69 o 
  -1   1  13       29.93       34.73      2.41 o 
   0   1  13       17.98       16.82      1.90 o 
   1   1  13       15.35       14.17      1.24 o 
   2   1  13        6.71        7.54      1.02 o 
   3   1  13       27.30       28.09      2.29 o 
   4   1  13      328.84      316.49     14.86 o 
   5   1  13       19.37       18.81      1.46 o 
   6   1  13       28.55       22.95      2.01 o 
   7   1  13        6.63        4.05      0.76 o 
   8   1  13        3.22        2.66      0.84 o 
  -4   2  13       24.11       26.45      3.86 o 
  -3   2  13       45.68       49.12      2.48 o 
  -2   2  13       32.57       35.30      1.64 o 
  -1   2  13        0.63        2.23      0.86 o 
   0   2  13      197.61      213.01      6.62 o 
   1   2  13       16.15       20.30      1.49 o 
   2   2  13       19.52       19.98      1.55 o 
   3   2  13        0.18       -0.13      0.56 o 
   4   2  13       11.22       11.26      1.22 o 
   5   2  13      278.70      287.59      7.46 o 
   6   2  13        5.31        4.89      1.03 o 
   7   2  13       11.88       11.95      1.08 o 
   8   2  13        2.43        1.60      0.74 o 
  -4   3  13       45.60       47.47      2.29 o 
  -3   3  13       15.01       16.52      1.16 o 
  -2   3  13      115.81      109.75      2.89 o 
  -1   3  13        1.39        0.87      0.85 o 
   0   3  13     1081.37     1067.33     46.58 o 
   1   3  13       58.90       63.30      2.69 o 
   2   3  13        5.73        6.86      1.57 o 
   3   3  13       88.75       98.55      6.38 o 
   4   3  13        0.66        1.19      0.63 o 
   5   3  13      221.96      245.26      6.91 o 
   6   3  13       86.64       79.64      3.60 o 
   7   3  13        0.09        1.35      0.75 o 
  -3   4  13       22.87       23.67      1.01 o 
  -2   4  13       64.41       61.13      2.15 o 
  -1   4  13       12.02       11.85      1.71 o 
   0   4  13      397.86      399.02      9.42 o 
   1   4  13       82.19       89.75      4.57 o 
   2   4  13       25.23       21.17      2.38 o 
   3   4  13       20.10       21.87      2.29 o 
   4   4  13       34.97       37.38      2.02 o 
   5   4  13        0.84        0.49      0.52 o 
   6   4  13       40.72       45.42      2.00 o 
   7   4  13      117.42      112.15      4.79 o 
  -3   5  13        9.93        8.31      0.68 o 
  -2   5  13        0.49        1.19      0.47 o 
  -1   5  13      204.69      205.68      6.41 o 
   0   5  13      292.41      308.49      8.19 o 
   1   5  13      165.21      158.69      5.92 o 
   2   5  13       23.09       26.58      2.53 o 
   3   5  13      391.73      437.18      6.94 o 
   4   5  13       29.78       25.64      1.66 o 
   5   5  13        1.50        1.91      0.62 o 
   6   5  13       25.64       26.17      2.11 o 
   7   5  13       33.50       38.64      2.45 o 
  -2   6  13       52.94       51.02      1.41 o 
  -1   6  13       77.30       76.47      3.79 o 
   0   6  13        1.52        1.32      0.94 o 
   1   6  13      216.47      197.80     13.23 o 
   2   6  13        1.01       -0.38      0.62 o 
   3   6  13       23.10       22.79      1.59 o 
   4   6  13      152.50      164.05      6.47 o 
   5   6  13        0.08        0.59      0.72 o 
   6   6  13       17.69       11.97      5.49 o 
  -2   7  13        6.16        4.35      0.85 o 
  -1   7  13       52.03       52.83      2.92 o 
   0   7  13      188.01      187.17      5.60 o 
   1   7  13       13.50       11.82      1.00 o 
   2   7  13        0.08       -0.05      0.55 o 
   3   7  13       30.72       31.44      2.87 o 
   4   7  13        8.68        6.92      1.42 o 
   5   7  13        6.53        3.59      3.14 o 
   0   8  13      137.61      137.36      4.03 o 
   1   8  13        3.76        2.91      0.49 o 
   2   8  13       14.28       16.92      1.94 o 
   3   8  13        0.00        0.62      0.72 o 
   4   8  13       40.87       43.20      2.83 o 
   2  -4  14        3.12        3.73      0.77 o 
   3  -4  14        9.37        7.68      1.22 o 
   0  -3  14        4.54        5.78      0.64 o 
   1  -3  14       93.59      113.15      3.99 o 
   2  -3  14        0.32        0.43      0.52 o 
   3  -3  14        3.48        1.93      0.87 o 
   4  -3  14      113.89      109.47      5.12 o 
   5  -3  14      599.12      585.64      9.94 o 
  -1  -2  14       22.85       29.45      1.34 o 
   0  -2  14       90.57       94.53      3.69 o 
   1  -2  14      109.30      102.91      4.12 o 
   2  -2  14       81.26       70.36     13.17 o 
   3  -2  14       37.79       36.14      8.35 o 
   4  -2  14        0.03        0.41      0.33 o 
   5  -2  14       10.54        9.04      4.51 o 
   6  -2  14        0.43        0.46      0.47 o 
  -2  -1  14        0.06        0.17      0.25 o 
  -1  -1  14       57.64       55.99      2.68 o 
   0  -1  14       79.73       84.65      3.71 o 
   1  -1  14      341.28      345.75      7.97 o 
   2  -1  14       20.17       19.86      3.17 o 
   3  -1  14       11.31        8.11      1.74 o 
   4  -1  14        7.52        5.47      0.86 o 
   5  -1  14       30.75       24.95      4.72 o 
   6  -1  14       14.39       10.90      4.13 o 
  -2   0  14        0.06        0.89      0.36 o 
  -1   0  14       50.14       51.95      1.90 o 
   0   0  14      164.65      176.59      5.59 o 
   1   0  14        3.94        4.63      1.09 o 
   2   0  14        8.19        7.89      1.20 o 
   3   0  14        5.92        7.60      0.92 o 
   4   0  14        8.98        8.02      0.78 o 
   5   0  14       29.73       25.82      5.39 o 
   6   0  14        5.17        3.81      0.60 o 
   7   0  14        0.26       -0.26      0.61 o 
  -3   1  14        0.04       -0.28      0.43 o 
  -2   1  14      109.26      119.03      2.87 o 
  -1   1  14       20.95       21.33      1.22 o 
   0   1  14       28.76       29.03      2.23 o 
   1   1  14       97.22       94.38      3.39 o 
   2   1  14        5.52        4.82      0.78 o 
   3   1  14      172.04      171.25      5.51 o 
   4   1  14      152.99      135.41      4.95 o 
   5   1  14       33.19       35.26      3.46 o 
   6   1  14       37.23       28.91      2.03 o 
   7   1  14        0.05        0.15      0.64 o 
  -3   2  14        3.56        5.66      0.87 o 
  -2   2  14        0.55       -0.31      0.53 o 
  -1   2  14       85.67       88.36      3.52 o 
   0   2  14       78.78       83.60      3.81 o 
   1   2  14        4.94        6.99      0.94 o 
   2   2  14        7.46        7.85      0.98 o 
   3   2  14        8.74        8.09      0.98 o 
   4   2  14       90.50       92.61      4.20 o 
   5   2  14      127.00      117.29      4.45 o 
   6   2  14       65.43       55.07      2.80 o 
   7   2  14       13.88       11.24      1.68 o 
  -3   3  14       25.62       29.67      1.79 o 
  -2   3  14        0.78        1.44      2.51 o 
  -1   3  14        0.01        0.84      0.56 o 
   0   3  14      738.75      789.89     11.98 o 
   1   3  14       38.96       41.42      2.00 o 
   2   3  14        2.81        2.34      0.73 o 
   3   3  14       31.69       35.26      1.93 o 
   4   3  14       13.69       11.10      1.64 o 
   5   3  14       40.06       43.33      2.77 o 
   6   3  14      104.21      100.43      3.67 o 
   7   3  14        3.79        2.54      0.91 o 
  -2   4  14       46.33       46.54      1.70 o 
  -1   4  14       16.07       18.33      1.75 o 
   0   4  14        2.81        2.64      0.96 o 
   1   4  14      115.44      110.11     12.37 o 
   2   4  14      648.22      682.07     22.72 o 
   3   4  14       23.45       25.80      1.65 o 
   4   4  14        2.29        1.62      0.59 o 
   5   4  14        0.31       -0.01      0.54 o 
   6   4  14       20.85       22.09      1.66 o 
  -2   5  14        3.15        1.63      0.41 o 
  -1   5  14        5.28        3.68      0.92 o 
   0   5  14      175.27       99.71     70.76 o 
   1   5  14      495.12      543.10      9.95 o 
   2   5  14       23.93       29.97      2.42 o 
   3   5  14      114.93      124.96      4.58 o 
   4   5  14       11.98       13.74      2.25 o 
   5   5  14        9.23        7.86      1.18 o 
   6   5  14       18.64       16.59      1.31 o 
  -1   6  14        0.42        0.70      0.60 o 
   0   6  14       83.46       87.16      3.63 o 
   1   6  14      134.35      143.96      4.82 o 
   2   6  14       64.84       74.18      3.42 o 
   3   6  14        0.74        1.29      0.66 o 
   4   6  14        0.92       -0.26      0.89 o 
   5   6  14        2.06        1.71      0.51 o 
   0   7  14       45.02       44.55      2.33 o 
   1   7  14        1.36        0.35      0.57 o 
   2   7  14        3.39        3.69      0.80 o 
   3   7  14       12.77       14.42      1.60 o 
   4   7  14        5.68        0.87      0.54 o 
   1  -2  15       30.43       29.23      1.87 o 
   2  -2  15        0.02       -0.23      0.49 o 
   3  -2  15        8.79        6.26      0.93 o 
   0  -1  15        0.11        0.63      0.43 o 
   1  -1  15       30.10       28.30      1.99 o 
   2  -1  15       57.94       55.08      8.27 o 
   3  -1  15        0.03        0.36      0.33 o 
   4  -1  15       13.29       11.06      0.90 o 
   5  -1  15        0.09        0.27      0.35 o 
  -1   0  15       10.05        9.98      1.14 o 
   0   0  15        7.82        7.03      0.67 o 
   1   0  15       15.62       16.29      1.62 o 
   2   0  15       76.18       70.54      6.97 o 
   3   0  15       30.46       31.60      3.13 o 
   4   0  15       18.62       16.58      1.12 o 
   5   0  15       28.38       15.34      1.45 o 
  -1   1  15       38.72       41.16      1.54 o 
   0   1  15       39.00       43.16      2.45 o 
   1   1  15       31.20       33.12      2.34 o 
   2   1  15       12.08       10.58      1.20 o 
   3   1  15       56.38       59.03      2.90 o 
   4   1  15        6.10        4.92      1.10 o 
   5   1  15      142.68      108.94      3.80 o 
   6   1  15        1.96        1.10      0.49 o 
  -1   2  15        3.33        5.04      0.47 o 
   0   2  15        2.61        2.76      0.69 o 
   1   2  15      103.77      117.72      4.26 o 
   2   2  15       19.59       24.16      1.38 o 
   3   2  15      100.09      111.46      4.07 o 
   4   2  15        3.50        2.85      0.84 o 
   5   2  15        4.82        3.07      0.86 o 
   6   2  15      105.88      101.48      3.26 o 
  -1   3  15        1.67        2.70      0.61 o 
   0   3  15      111.37      125.65      4.08 o 
   1   3  15       99.45      102.20      3.77 o 
   2   3  15       22.43       26.03      1.44 o 
   3   3  15        1.48        0.90      1.04 o 
   4   3  15        0.95        0.51      0.58 o 
   5   3  15      102.41      112.06      3.91 o 
   6   3  15       34.14       34.73      1.86 o 
  -1   4  15       27.24       29.50      1.75 o 
   0   4  15      167.29      167.43      4.69 o 
   1   4  15        1.51        1.43      0.91 o 
   2   4  15      138.27      151.74      6.98 o 
   3   4  15       63.54       77.67      2.73 o 
   4   4  15       16.42       15.84      1.73 o 
   5   4  15       31.55       29.38      1.98 o 
   0   5  15      158.25      164.25      4.47 o 
   1   5  15      101.26       68.67     32.86 o 
   2   5  15      911.56      865.01    127.53 o 
   3   5  15        1.38        1.27      0.48 o 
   4   5  15        8.55        5.23      1.11 o 
   5   5  15        0.84        0.86      0.47 o 
   1   6  15        2.02        2.24      0.66 o 
   2   6  15        9.85        7.07      4.01 o 
   3   6  15        0.20        0.08      0.50 o 
   4   6  15       13.30        5.53      0.98 o 
   2   0  16        1.91        2.33      0.60 o 
   3   0  16      299.85      309.63      5.62 o 
   1   1  16        7.92        9.18      1.03 o 
   2   1  16        8.08        7.66      1.03 o 
   3   1  16       14.15       12.78      2.62 o 
   4   1  16        9.96        7.89      0.93 o 
   1   2  16        3.68        3.72      0.74 o 
   2   2  16       20.31       20.53      1.62 o 
   3   2  16        5.41        4.48      0.88 o 
   4   2  16        4.96        6.00      0.88 o 
   1   3  16        9.76       12.65      1.20 o 
   2   3  16       79.56       69.17      2.51 o 
   3   3  16        8.28        9.27      1.05 o 
   4   3  16        1.28        0.58      0.41 o 
   1   4  16       47.08       50.90      2.30 o 
   2   4  16     1420.72     1620.68     13.35 o 
   3   4  16        7.53        4.79      0.80 o 
   4   4  16       16.10       16.35      1.31 o
